# Supplementary material for: Tailored Media Are Key to Unlocking the Diversity of Endophytic Bacteria in Distinct Compartments of Germinating Seeds
Source: Microbiol Spectr. 2022 Jul 18;10(4):e00172-22. doi: 10.1128/spectrum.00172-22 (PMC9431621; doi:10.1128/spectrum.00172-22)
Supplement: Supplemental file 1 — Supplemental material. Download spectrum.00172-22-s0001.xlsx, XLSX file, 0.06 MB [file spectrum.00172-22-s0001.xlsx]

## Sheet: Suppl Table S1
Supplemental Table S1. Molecular characterisation* of endophytic bacteria isolated from the seed compartments of four soybean cultivars during germination at 20 °C in the dark, using various soybean-based solid media. *All isolates were characterised by partial sequencing of the 16S rRNA gene and allocated to genera based on the Ribosome Database Project (RDP) classifier. Isolates were grouped in…
									Pantoea agglomerans only
ID	Medium	Seed compartment	Seed lot	Growth speed (h)	Taxon	16S rRNA gene	16S cluster	RFLP cluster	gyr B sequence	gyr B cluster	CIR (GenBank hit)	Accession	Sequence ididentity (%)
10_T	10% TSA	embryonic axis	Abelina	24	Staphylococcus	>10_TAGGCGGAGTGCTTAATGCGTTAGCTGCAGCACTAAGGGGCGGAAACCCCCTAACACTTAGCACTCATCGTTTACGGCGTGGACTACCAGGGTATCTAATCCTGTTTGATCCCCACGCTTTCGCACATCAGCGTCAGTTACAGACCAGAAAGTCGCCTTCGCCACTGGTGTTCCTCCATATCTCTGCGCATTTCACCGCTACACATGGAATTCCACTTTCCTCTTCTGCACTCAAGTTTCCCAGTTTCCAATGACCCTCCACGGTTGAGCCGTGGGCTTTCACATCAGACTTAAGAAACCGCCTACGCGCGCTTTACGCCCAATAATTCCGGATAACGCTTGCCACCTACGTATTACCGCGGCTGCTGGCACGTAGTTAGCCGTGGCTTTCTGAT…	Staphylococcus_Cluster_1	Staphyloccocus_Cluster_A	-	-	-	-	-
11_T	10% TSA	embryonic axis	Abelina	48	Curtobacterium	CCAGGCGGGGCGCTTAATGCGTTAGCTACGACACAGAAACCGTGGAAAGGTCCCTACATCTAGCGCCCAACGTTTACGGCATGGACTACCAGGGTATCTAATCCTGTTCGCTCCCCATGCTTTCGCTCCTCAGCGTCAGTTACGGCCCAGAGATCTGCCTTCGCCATCGGTGTTCCTCCTGATATCTGCGCATTCCACCGCTACACCAGGAATTCCAATCTCCCCTACCGCACTCTAGTCTGCCCGTACCCACTGCAAGCCCGAGGTTGAGCCTCGGGATTTCACAGCAGACGCGACAAACCGCCTACGAGCTCTTTACGCCCAATAATTCCGGACAACGCTTGCACCCTACGTATTACCGCGGCTGCTGGCACGTAGTTAGCCGGTGCTTTTTCTGCA…	Curtobacterium_Cluster_1	Curtobacterium_Cluster_A	-	-	P. agglomerans CFSAN047153	CP034469.1	100
12A_T	10% TSA	embryonic axis	Abelina	24	Staphylococcus	>12A_TCCAGGCGGAGTGCTTAATGCGTTAGCTGCAGCACTAAGGGGCGGAAACCCCCTAACACTTAGCACTCATCGTTTACGGCGTGGACTACCAGGGTATCTAATCCTGTTTGATCCCCACGCTTTCGCACATCAGCGTCAGTTACAGACCAGAAAGTCGCCTTCGCCACTGGTGTTCCTCCATATCTCTGCGCATTTCACCGCTACACATGGAATTCCACTTTCCTCTTCTGCACTCAAGTTTCCCAGTTTCCAATGACCCTCCACGGTTGAGCCGTGGGCTTTCACATCAGACTTAAGAAACCGCCTACGCGCGCTTTACGCCCAATAATTCCGGATAACGCTTGCCACCTACGTATTACCGCGGCTGCTGGCACGTAGTTAGCCGTGGCTTTCT…	Staphylococcus_Cluster_1	Staphyloccocus_Cluster_A	-	-	-	-	-
13_T	10% TSA	embryonic axis	Abelina	24	Staphylococcus	>13_TGGCGGAGTGCTTAATGCGTTAGCTGCAGCACTAAGGGGCGGAAACCCCCTAACACTTAGCACTCATCGTTTACGGCGTGGACTACCAGGGTATCTAATCCTGTTTGATCCCCACGCTTTCGCACATCAGCGTCAGTTACAGACCAGAAAGTCGCCTTCGCCACTGGTGTTCCTCCATATCTCTGCGCATTTCACCGCTACACATGGAATTCCACTTTCCTCTTCTGCACTCAAGTTTCCCAGTTTCCAATGACCCTCCACGGTTGAGCCGTGGGCTTTCACATCAGACTTAAGAAACCGCCTACGCGCGCTTTACGCCCAATAATTCCGGATAACGCTTGCCACCTACGTATTACCGCGGCTGCTGGCACGTAGTTAGCCGTGGCTTTCTGATT…	Staphylococcus_Cluster_1	Staphyloccocus_Cluster_A	-	-	-	-	-
180A_T	10% TSA	cotyledons	Abelina	24	Staphylococcus	>180A_TAGGCGGAGTGCTTAATGCGTTAGCTGCAGCACTAAGGGGCGGAAACCCCCTAACACTTAGCACTCATCGTTTACGGCGTGGACTACCAGGGTATCTAATCCTGTTTGATCCCCACGCTTTCGCACATCAGCGTCAGTTACAGACCAGAAAGTCGCCTTCGCCACTGGTGTTCCTCCATATCTCTGCGCATTTCACCGCTACACATGGAATTCCACTTTCCTCTTCTGCACTCAAGTTTCCCAGTTTCCAATGACCCTCCACGGTTGAGCCGTGGGCTTTCACATCAGACTTAAGAAACCGCCTACGCGCGCTTTACGCCCAATAATTCCGGATAACGCTTGCCACCTACGTATTACCGCGGCTGCTGGCACGTAGTTAGCCGTGGCTTTCTG…	Staphylococcus_Cluster_1	Staphyloccocus_Cluster_A	-	-	-	-	-
181A_T	10% TSA	cotyledons	Abelina	24	Bacillus	GGCGGAGTGCTTAATGCGTTAGCTGCAGCACTAAAGGGCGGAAACCCTCTAACACTTAGCACTCATCGTTTACGGCGTGGACTACCAGGGTATCTAATCCTGTTTGCTCCCCACGCTTTCGCGCCTCAGCGTCAGTTACAGACCAAAAAGCCGCCTTCGCCACTGGTGTTCCTCCACATCTCTACGCATTTCACCGCTACACGTGGAATTCCGCTTTTCTCTTCTGCACTCAAGTTCCCCAGTTTCCAATGACCCTCCACGGTTGAGCCGTGGGCTTTCACATCAGACTTAAGAAACCGCCTGCGCGCGCTTTACGCCCAATAATTCCGGATAACGCTTGCCACCTACGTATTACCGCGGCTGCTGGCACGTAGTTAGCCGTGGCTTTCTGGTTAGGTA…	Bacillus_Cluster_2	Bacillus_Cluster_A	-	-	-	-	-
182_T	10% TSA	cotyledons	Abelina	24	Bacillus	GGCGGAGTGCTTAATGCGTTAACTTCAGCACTAAAGGGCGGAAACCCTCTAACACTTAGCACTCATCGTTTACGGCGTGGACTACCAGGGTATCTAATCCTGTTTGCTCCCCACGCTTTCGCGCCTCAGTGTCAGTTACAGACCAGAAAGTCGCCTTCGCCACTGGTGTTCCTCCATATCTCTACGCATTTCACCGCTACACATGGAATTCCACTTTCCTCTTCTGCACTCAAGTCTCCCAGTTTCCAATGACCCTCCACGGTTGAGCCGTGGGCTTTCACATCAGACTTAAGAAACCACCTGCGCGCGCTTTACGCCCAATAATTCCGGATAACGCTTGCCACCTACGTATTACCGCGGCTGCTGGCACGTAGTTAGCCGTGGCTTTCTGGTTAGGTA…	Bacillus_Cluster_1	Bacillus_Cluster_C	-	-	-	-	-
183_T	10% TSA	embryonic axis	Abelina	24	Bacillus	AGGCGGAGTGCTTAATGCGTTAGCTGCAGCACTAAAGGGCGGAAACCCTCTAACACTTAGCACTCATCGTTTACGGCGTGGACTACCAGGGTATCTAATCCTGTTTGCTCCCCACGCTTTCGCGCCTCAGCGTCAGTTACAGACCAAAAAGCCGCCTTCGCCACTGGTGTTCCTCCACATCTCTACGCATTTCACCGCTACACGTGGAATTCCGCTTTTCTCTTCTGCACTCAAGTTCCCCAGTTTCCAATGACCCTCCACGGTTGAGCCGTGGGCTTTCACATCAGACTTAAGAAACCGCCTGCGCGCGCTTTACGCCCAATAATTCCGGATAACGCTTGCCACCTACGTATTACCGCGGCTGCTGGCACGTAGTTAGCCGTGGCTTTCTGGTTAGGT…	Bacillus_Cluster_2	Bacillus_Cluster_A	-	-	-	-	-
184_T	10% TSA	embryonic axis	Abelina	24	Staphylococcus	>184_TAGGCGGAGTGCTTAATGCGTTAGCTGCAGCACTAAGGGGCGGAAACCCCCTAACACTTAGCACTCATCGTTTACGGCGTGGACTACCAGGGTATCTAATCCTGTTTGATCCCCACGCTTTCGCACATCAGCGTCAGTTACAGACCAGAAAGTCGCCTTCGCCACTGGTGTTCCTCCATATCTCTGCGCATTTCACCGCTACACATGGAATTCCACTTTCCTCTTCTGCACTCAAGTTTCCCAGTTTCCAATGACCCTCCACGGTTGAGCCGTGGGCTTTCACATCAGACTTAAGAAACCGCCTACGCGCGCTTTACGCCCAATAATTCCGGATAACGCTTGCCACCTACGTATTACCGCGGCTGCTGGCACGTAGTTAGCCGTGGCTTTCTGA…	Staphylococcus_Cluster_1	Staphyloccocus_Cluster_A	-	-	-	-	-
185A_T	M9 + sug	cotyledons	Abelina	96	Staphylococcus	>185A_TCCCAGGCGGAGTGCTTAATGCGTTAGCTGCAGCACTAAGGGGCGGAAACCCCCTAACACTTAGCACTCATCGTTTACGGCGTGGACTACCAGGGTATCTAATCCTGTTTGATCCCCACGCTTTCGCACATCAGCGTCAGTTACAGACCAGAAAGTCGCCTTCGCCACTGGTGTTCCTCCATATCTCTGCGCATTTCACCGCTACACATGGAATTCCACTTTCCTCTTCTGCACTCAAGTTTCCCAGTTTCCAATGACCCTCCACGGTTGAGCCGTGGGCTTTCACATCAGACTTAAGAAACCGCCTACGCGCGCTTTACGCCCAATAATTCCGGATAACGCTTGCCACCTACGTATTACCGCGGCTGCTGGCACGTAGTTAGCCGTGGCTTT…	Staphylococcus_Cluster_1	Staphyloccocus_Cluster_A	-	-	-	-	-
185B_T	M9 + sug	cotyledons	Abelina	96	Staphylococcus	GTGCTTAATGCGTTAGCTGCAGCACTAAGGGGCGGAAACCCCCTAACACTTAGCACTCATCGTTTACGGCGTGGACTACCAGGGTATCTAATCCTGTTTGATCCCCACGCTTTCGCACATCAGCGTCAGTTACAGACCAGAAAGTCGCCTTCGCCACTGGTGTTCCTCCATATCTCTGCGCATTTCACCGCTACACATGGAATTCCACTTTCCTCTTCTGCACTCAAGTTTCCCAGTTTCCAATGACCCTCCACGGTTGAGCCGTGGGCTTTCACATCAGACTTAAGAAACCGCCTACGCGCGCTTTACGCCCAATAATTCCGGATAACGCTTGCCACCTACGTATTACCGCGGCTGCTGGCACGTAGTTAGCCGTGGCTTTCTGATTAGGTACCGTCA…	Staphylococcus_Cluster_1	Staphyloccocus_Cluster_A	-	-	-	-	-
186_T	M9 + sug	cotyledons	Abelina	96	Staphylococcus	>186_TGTGCTTAATGCGTTAGCTGCAGCACTAAGGGGCGGAAACCCCCTAACACTTAGCACTCATCGTTTACGGCGTGGACTACCAGGGTATCTAATCCTGTTTGATCCCCACGCTTTCGCACATCAGCGTCAGTTACAGACCAGAAAGTCGCCTTCGCCACTGGTGTTCCTCCATATCTCTGCGCATTTCACCGCTACACATGGAATTCCACTTTCCTCTTCTGCACTCAAGTTTCCCAGTTTCCAATGACCCTCCACGGTTGAGCCGTGGGCTTTCACATCAGACTTAAGAAACCGCCTACGCGCGCTTTACGCCCAATAATTCCGGATAACGCTTGCCACCTACGTATTACCGCGGCTGCTGGCACGTAGTTAGCCGTGGCTTTCTGATTAGGTA…	Staphylococcus_Cluster_1	Staphyloccocus_Cluster_A	-	-	-	-	-
187_T	M9 + sug	cotyledons	Abelina	96	Bacillus	GGCGGAGTGCTTAATGCGTTAGCTGCAGCACTAAAGGGCGGAAACCCTCTAACACTTAGCACTCATCGTTTACGGCGTGGACTACCAGGGTATCTAATCCTGTTTGCTCCCCACGCTTTCGCGCCTCAGCGTCAGTTACAGACCAAAAAGCCGCCTTCGCCACTGGTGTTCCTCCACATCTCTACGCATTTCACCGCTACACGTGGAATTCCGCTTTTCTCTTCTGCACTCAAGTTCCCCAGTTTCCAATGACCCTCCACGGTTGAGCCGTGGGCTTTCACATCAGACTTAAGAAACCGCCTGCGCGCGCTTTACGCCCAATAATTCCGGATAACGCTTGCCACCTACGTATTACCGCGGCTGCTGGCACGTAGTTAGCCGTGGCTTTCTGGTTAGGTA…	Bacillus_Cluster_2	Bacillus_Cluster_A	-	-	-	-	-
188_T	M9 + sug	embryonic axis	Abelina	96	Bacillus	CCAGGCGGAGTGCTTAATGCGTTAGCTGCAGCACTAAAGGGCGGAAACCCTCTAACACTTAGCACTCATCGTTTACGGCGTGGACTACCAGGGTATCTAATCCTGTTTGCTCCCCACGCTTTCGCGCCTCAGCGTCAGTTACAGACCAAAAAGCCGCCTTCGCCACTGGTGTTCCTCCACATCTCTACGCATTTCACCGCTACACGTGGAATTCCGCTTTTCTCTTCTGCACTCAAGTTCCCCAGTTTCCAATGACCCTCCACGGTTGAGCCGTGGGCTTTCACATCAGACTTAAGAAACCGCCTGCGCGCGCTTTACGCCCAATAATTCCGGATAACGCTTGCCACCTACGTATTACCGCGGCTGCTGGCACGTAGTTAGCCGTGGCTTTCTGGTTAG…	Bacillus_Cluster_2	Bacillus_Cluster_A	-	-	-	-	-
189_T	M9 + sug	embryonic axis	Abelina	96	Bacillus	TCCAGGCGGAGTGCTTAATGCGTTAGCTGCAGCACTAAAGGGCGGAAACCCTCTAACACTTAGCACTCATCGTTTACGGCGTGGACTACCAGGGTATCTAATCCTGTTTGCTCCCCACGCTTTCGCGCCTCAGCGTCAGTTACAGACCAAAAAGCCGCCTTCGCCACTGGTGTTCCTCCACATCTCTACGCATTTCACCGCTACACGTGGAATTCCGCTTTTCTCTTCTGCACTCAAGTTCCCCAGTTTCCAATGACCCTCCACGGTTGAGCCGTGGGCTTTCACATCAGACTTAAGAAACCGCCTGCGCGCGCTTTACGCCCAATAATTCCGGATAACGCTTGCCACCTACGTATTACCGCGGCTGCTGGCACGTAGTTAGCCGTGGCTTTCTGGTTA…	Bacillus_Cluster_2	Bacillus_Cluster_A	-	-	-	-	-
190_T	M9 + aa	cotyledons	Abelina	96	Bacillus	GTGCTTAATGCGTTAGCTGCAGCACTAAAGGGCGGAAACCCTCTAACACTTAGCACTCATCGTTTACGGCGTGGACTACCAGGGTATCTAATCCTGTTTGCTCCCCACGCTTTCGCGCCTCAGCGTCAGTTACAGACCAAAAAGCCGCCTTCGCCACTGGTGTTCCTCCACATCTCTACGCATTTCACCGCTACACGTGGAATTCCGCTTTTCTCTTCTGCACTCAAGTTCCCCAGTTTCCAATGACCCTCCACGGTTGAGCCGTGGGCTTTCACATCAGACTTAAGAAACCGCCTGCGCGCGCTTTACGCCCAATAATTCCGGATAACGCTTGCCACCTACGTATTACCGCGGCTGCTGGCACGTAGTTAGCCGTGGCTTTCTGGTTAGGTACCGTCA…	Bacillus_Cluster_2	Bacillus_Cluster_A	-	-	-	-	-
191A_T	M9 + aa	cotyledons	Abelina	96	Staphylococcus	>191A_TGTGCTTAATGCGTTAGCTGCAGCACTAAGGGGCGGAAACCCCCTAACACTTAGCACTCATCGTTTACGGCGTGGACTACCAGGGTATCTAATCCTGTTTGATCCCCACGCTTTCGCACATCAGCGTCAGTTACAGACCAGAAAGTCGCCTTCGCCACTGGTGTTCCTCCATATCTCTGCGCATTTCACCGCTACACATGGAATTCCACTTTCCTCTTCTGCACTCAAGTTTCCCAGTTTCCAATGACCCTCCACGGTTGAGCCGTGGGCTTTCACATCAGACTTAAGAAACCGCCTACGCGCGCTTTACGCCCAATAATTCCGGATAACGCTTGCCACCTACGTATTACCGCGGCTGCTGGCACGTAGTTAGCCGTGGCTTTCTGATTAGGT…	Staphylococcus_Cluster_1	Staphyloccocus_Cluster_A	-	-	P. agglomerans CFSAN047153	CP034469.1	100
192_T	M9 + aa	cotyledons	Abelina	96	Bacillus	TCCAGGCGGAGTGCTTAATGCGTTAGCTGCAGCACTAAAGGGCGGAAACCCTCTAACACTTAGCACTCATCGTTTACGGCGTGGACTACCAGGGTATCTAATCCTGTTTGCTCCCCACGCTTTCGCGCCTCAGCGTCAGTTACAGACCAAAAAGCCGCCTTCGCCACTGGTGTTCCTCCACATCTCTACGCATTTCACCGCTACACGTGGAATTCCGCTTTTCTCTTCTGCACTCAAGTTCCCCAGTTTCCAATGACCCTCCACGGTTGAGCCGTGGGCTTTCACATCAGACTTAAGAAACCGCCTGCGCGCGCTTTACGCCCAATAATTCCGGATAACGCTTGCCACCTACGTATTACCGCGGCTGCTGGCACGTAGTTAGCCGTGGCTTTCTGGTTA…	Bacillus_Cluster_2	Bacillus_Cluster_A	-	-	-	-	-
194_T	M9 + aa	embryonic axis	Abelina	96	Staphylococcus	>194TTCCCAGGCGGAGTGCTTAATGCGTTAGCTGCAGCACTAAGGGGCGGAAACCCCCTAACACTTAGCACTCATCGTTTACGGCGTGGACTACCAGGGTATCTAATCCTGTTTGATCCCCACGCTTTCGCACATCAGCGTCAGTTACAGACCAGAAAGTCGCCTTCGCCACTGGTGTTCCTCCATATCTCTGCGCATTTCACCGCTACACATGGAATTCCACTTTCCTCTTCTGCACTCAAGTTTCCCAGTTTCCAATGACCCTCCACGGTTGAGCCGTGGGCTTTCACATCAGACTTAAGAAACCGCCTACGCGCGCTTTACGCCCAATAATTCCGGATAACGCTTGCCACCTACGTATTACCGCGGCTGCTGGCACGTAGTTAGCCGTGGCTTTC…	Staphylococcus_Cluster_1	Staphyloccocus_Cluster_A	-	-	P. agglomerans CFSAN047153	CP034469.1	100
195_T	M9 + aa	embryonic axis	Abelina	96	Bacillus	CCAGGCGGAGTGCTTAATGCGTTAGCTGCAGCACTAAAGGGCGGAAACCCTCTAACACTTAGCACTCATCGTTTACGGCGTGGACTACCAGGGTATCTAATCCTGTTTGCTCCCCACGCTTTCGCGCCTCAGCGTCAGTTACAGACCAAAAAGCCGCCTTCGCCACTGGTGTTCCTCCACATCTCTACGCATTTCACCGCTACACGTGGAATTCCGCTTTTCTCTTCTGCACTCAAGTTCCCCAGTTTCCAATGACCCTCCACGGTTGAGCCGTGGGCTTTCACATCAGACTTAAGAAACCGCCTGCGCGCGCTTTACGCCCAATAATTCCGGATAACGCTTGCCACCTACGTATTACCGCGGCTGCTGGCACGTAGTTAGCCGTGGCTTTCTGGTTAG…	Bacillus_Cluster_2	Bacillus_Cluster_A	-	-	-	-	-
196A_T	gs	cotyledons	Abelina	96	Staphylococcus	>196A_TGGCGGAGTGCTTAATGCGTTAGCTGCAGCACTAAGGGGCGGAAACCCCCTAACACTTAGCACTCATCGTTTACGGCGTGGACTACCAGGGTATCTAATCCTGTTTGATCCCCACGCTTTCGCACATCAGCGTCAGTTACAGACCAGAAAGTCGCCTTCGCCACTGGTGTTCCTCCATATCTCTGCGCATTTCACCGCTACACATGGAATTCCACTTTCCTCTTCTGCACTCAAGTTTCCCAGTTTCCAATGACCCTCCACGGTTGAGCCGTGGGCTTTCACATCAGACTTAAGAAACCGCCTACGCGCGCTTTACGCCCAATAATTCCGGATAACGCTTGCCACCTACGTATTACCGCGGCTGCTGGCACGTAGTTAGCCGTGGCTTTCTGA…	Staphylococcus_Cluster_1	Staphyloccocus_Cluster_A	-	-	-	-	-
197_T	gs	cotyledons	Abelina	96	Staphylococcus	>197TGTGCTTAATGCGTTAGCTGCAGCACTAAGGGGCGGAAACCCCCTAACACTTAGCACTCATCGTTTACGGCGTGGACTACCAGGGTATCTAATCCTGTTTGATCCCCACGCTTTCGCACATCAGCGTCAGTTACAGACCAGAAAGTCGCCTTCGCCACTGGTGTTCCTCCATATCTCTGCGCATTTCACCGCTACACATGGAATTCCACTTTCCTCTTCTGCACTCAAGTTTCCCAGTTTCCAATGACCCTCCACGGTTGAGCCGTGGGCTTTCACATCAGACTTAAGAAACCGCCTACGCGCGCTTTACGCCCAATAATTCCGGATAACGCTTGCCACCTACGTATTACCGCGGCTGCTGGCACGTAGTTAGCCGTGGCTTTCTGATTAGGTAC…	Staphylococcus_Cluster_1	Staphyloccocus_Cluster_A	-	-	-	-	-
198_T	gs	cotyledons	Abelina	96	Curtobacterium	CTCCAGGCGGGGCGCTTAATGCGTTAGCTACGACACAGAAACCGTGGAAAGGTCCCTACATCTAGCGCCCAACGTTTACGGCATGGACTACCAGGGTATCTAATCCTGTTCGCTCCCCATGCTTTCGCTCCTCAGCGTCAGTTACGGCCCAGAGATCTGCCTTCGCCATCGGTGTTCCTCCTGATATCTGCGCATTCCACCGCTACACCAGGAATTCCAATCTCCCCTACCGCACTCTAGTCTGCCCGTACCCACTGCAAGCCCGAGGTTGAGCCTCGGGATTTCACAGCAGACGCGACAAACCGCCTACGAGCTCTTTACGCCCAATAATTCCGGACAACGCTTGCACCCTACGTATTACCGCGGCTGCTGGCACGTAGTTAGCCGGTGCTTTTTCTG…	Curtobacterium_Cluster_1	Curtobacterium_Cluster_A	-	-	-	-	-
199_T	gs	cotyledons	Abelina	96	Bacillus	CCAGGCGGAGTGCTTAATGCGTTAGCTGCAGCACTAAAGGGCGGAAACCCTCTAACACTTAGCACTCATCGTTTACGGCGTGGACTACCAGGGTATCTAATCCTGTTTGCTCCCCACGCTTTCGCGCCTCAGCGTCAGTTACAGACCAAAAAGCCGCCTTCGCCACTGGTGTTCCTCCACATCTCTACGCATTTCACCGCTACACGTGGAATTCCGCTTTTCTCTTCTGCACTCAAGTTCCCCAGTTTCCAATGACCCTCCACGGTTGAGCCGTGGGCTTTCACATCAGACTTAAGAAACCGCCTGCGCGCGCTTTACGCCCAATAATTCCGGATAACGCTTGCCACCTACGTATTACCGCGGCTGCTGGCACGTAGTTAGCCGTGGCTTTCTGGTTAG…	Bacillus_Cluster_2	Bacillus_Cluster_A	-	-	-	-	-
1A_T	10% TSA	cotyledons	Abelina	48	Curtobacterium	AGGCGGGGCGCTTAATGCGTTAGCTACGACACAGAAACCGTGGAAAGGTCCCTACATCTAGCGCCCAACGTTTACGGCATGGACTACCAGGGTATCTAATCCTGTTCGCTCCCCATGCTTTCGCTCCTCAGCGTCAGTTACGGCCCAGAGATCTGCCTTCGCCATCGGTGTTCCTCCTGATATCTGCGCATTCCACCGCTACACCAGGAATTCCAATCTCCCCTACCGCACTCTAGTCTGCCCGTACCCACTGCAAGCCCGAGGTTGAGCCTCGGGATTTCACAGCAGACGCGACAAACCGCCTACGAGCTCTTTACGCCCAATAATTCCGGACAACGCTTGCACCCTACGTATTACCGCGGCTGCTGGCACGTAGTTAGCCGGTGCTTTTTCTGCAGG…	Curtobacterium_Cluster_1	Curtobacterium_Cluster_A	-	-	-	-	-
2_T	10% TSA	cotyledons	Abelina	48	Arthrobacter	ACTTAATGCGTTAGCTACGGCGCGGAAAACGTGGAATGTCCCCCACACCTAGTGCCCAACGTTTACGGCATGGACTACCAGGGTATCTAATCCTGTTCGCTCCCCATGCTTTCGCTCCTCAGCGTCAGTTAATGCCCAGAGACCTGCCTTCGCCATCGGTGTTCCTCCTGATATCTGCGCATTTCACCGCTACACCAGGAATTCCAGTCTCCCCTACATCACTCTAGTCTGCCCGTACCCACCGCAGATCCGGAGTTGAGCCCCGGACTTTCACGGCAGACGCGACAAACCGCCTACGAGCTCTTTACGCCCAATAATTCCGGATAACGCTTGCGCCCTACGTATTACCGCGGCTGCTGGCACGTAGTTAGCCGGCGCTTCTTCTGCAGGTACCGTCAC…	Arthrobacter_Cluster_2	Arthrobacter_Cluster_N	-	-	-	-	-
200_T	gs	cotyledons	Abelina	96	Bacillus	TCCAGGCGGAGTGCTTAATGCGTTAGCTGCAGCACTAAAGGGCGGAAACCCTCTAACACTTAGCACTCATCGTTTACGGCGTGGACTACCAGGGTATCTAATCCTGTTTGCTCCCCACGCTTTCGCGCCTCAGCGTCAGTTACAGACCAAAAAGCCGCCTTCGCCACTGGTGTTCCTCCACATCTCTACGCATTTCACCGCTACACGTGGAATTCCGCTTTTCTCTTCTGCACTCAAGTTCCCCAGTTTCCAATGACCCTCCACGGTTGAGCCGTGGGCTTTCACATCAGACTTAAGAAACCGCCTGCGCGCGCTTTACGCCCAATAATTCCGGATAACGCTTGCCACCTACGTATTACCGCGGCTGCTGGCACGTAGTTAGCCGTGGCTTTCTGGTTA…	Bacillus_Cluster_2	Bacillus_Cluster_A	-	-	-	-	-
202_T	gs	embryonic axis	Abelina	96	Staphylococcus	>202_TGTGCTTAATGCGTTAGCTGCAGCACTAAGGGGCGGAAACCCCCTAACACTTAGCACTCATCGTTTACGGCGTGGACTACCAGGGTATCTAATCCTGTTTGATCCCCACGCTTTCGCACATCAGCGTCAGTTACAGACCAGAAAGTCGCCTTCGCCACTGGTGTTCCTCCATATCTCTGCGCATTTCACCGCTACACATGGAATTCCACTTTCCTCTTCTGCACTCAAGTTTCCCAGTTTCCAATGACCCTCCACGGTTGAGCCGTGGGCTTTCACATCAGACTTAAGAAACCGCCTACGCGCGCTTTACGCCCAATAATTCCGGATAACGCTTGCCACCTACGTATTACCGCGGCTGCTGGCACGTAGTTAGCCGTGGCTTTCTGATTAGGTA…	Staphylococcus_Cluster_1	Staphyloccocus_Cluster_A	-	-	-	-	-
203_T	sm	cotyledons	Abelina	96	Staphylococcus	GGCGGAGTGCTTAATGCGTTAGCTGCAGCACTAAGGGGCGGAAACCCCCTAACACTTAGCACTCATCGTTTACGGCGTGGACTACCAGGGTATCTAATCCTGTTTGATCCCCACGCTTTCGCACATCAGCGTCAGTTACAGACCAGAAAGTCGCCTTCGCCACTGGTGTTCCTCCATATCTCTGCGCATTTCACCGCTACACATGGAATTCCACTTTCCTCTTCTGCACTCAAGTTTCCCAGTTTCCAATGACCCTCCACGGTTGAGCCGTGGGCTTTCACATCAGACTTAAGAAACCGCCTACGCGCGCTTTACGCCCAATAATTCCGGATAACGCTTGCCACCTACGTATTACCGCGGCTGCTGGCACGTAGTTAGCCGTGGCTTTCTGATTAGGTA…	Staphylococcus_Cluster_1	Staphyloccocus_Cluster_A	-	-	-	-	-
204_T	sm	cotyledons	Abelina	96	Staphylococcus	GTGCTTAATGCGTTAGCTGCAGCACTAAGGGGCGGAAACCCCCTAACACTTAGCACTCATCGTTTACGGCGTGGACTACCAGGGTATCTAATCCTGTTTGATCCCCACGCTTTCGCACATCAGCGTCAGTTACAGACCAGAAAGTCGCCTTCGCCACTGGTGTTCCTCCATATCTCTGCGCATTTCACCGCTACACATGGAATTCCACTTTCCTCTTCTGCACTCAAGTTTCCCAGTTTCCAATGACCCTCCACGGTTGAGCCGTGGGCTTTCACATCAGACTTAAGAAACCGCCTACGCGCGCTTTACGCCCAATAATTCCGGATAACGCTTGCCACCTACGTATTACCGCGGCTGCTGGCACGTAGTTAGCCGTGGCTTTCTGATTAGGTACCGTCA…	Staphylococcus_Cluster_1	Staphyloccocus_Cluster_A	-	-	P. agglomerans CFSAN047153	CP034469.1	100
205_T	sm	cotyledons	Abelina	96	Bacillus	GGCGGAGTGCTTAATGCGTTAGCTGCAGCACTAAAGGGCGGAAACCCTCTAACACTTAGCACTCATCGTTTACGGCGTGGACTACCAGGGTATCTAATCCTGTTTGCTCCCCACGCTTTCGCGCCTCAGCGTCAGTTACAGACCAAAAAGCCGCCTTCGCCACTGGTGTTCCTCCACATCTCTACGCATTTCACCGCTACACGTGGAATTCCGCTTTTCTCTTCTGCACTCAAGTTCCCCAGTTTCCAATGACCCTCCACGGTTGAGCCGTGGGCTTTCACATCAGACTTAAGAAACCGCCTGCGCGCGCTTTACGCCCAATAATTCCGGATAACGCTTGCCACCTACGTATTACCGCGGCTGCTGGCACGTAGTTAGCCGTGGCTTTCTGGTTAGGTA…	Bacillus_Cluster_2	Bacillus_Cluster_A	-	-	-	-	-
206_T	sm	cotyledons	Abelina	96	Staphylococcus	GGCGGAGTGCTTAATGCGTTAGCTGCAGCACTAAGGGGCGGAAACCCCCTAACACTTAGCACTCATCGTTTACGGCGTGGACTACCAGGGTATCTAATCCTGTTTGATCCCCACGCTTTCGCACATCAGCGTCAGTTACAGACCAGAAAGTCGCCTTCGCCACTGGTGTTCCTCCATATCTCTGCGCATTTCACCGCTACACATGGAATTCCACTTTCCTCTTCTGCACTCAAGTTTCCCAGTTTCCAATGACCCTCCACGGTTGAGCCGTGGGCTTTCACATCAGACTTAAGAAACCGCCTACGCGCGCTTTACGCCCAATAATTCCGGATAACGCTTGCCACCTACGTATTACCGCGGCTGCTGGCACGTAGTTAGCCGTGGCTTTCTGATTAGGTA…	Staphylococcus_Cluster_1	Staphyloccocus_Cluster_A	-	-	-	-	-
207_T	sm	embryonic axis	Abelina	96	Bacillus	CCAGGCGGAGTGCTTAATGCGTTAGCTGCAGCACTAAAGGGCGGAAACCCTCTAACACTTAGCACTCATCGTTTACGGCGTGGACTACCAGGGTATCTAATCCTGTTTGCTCCCCACGCTTTCGCGCCTCAGCGTCAGTTACAGACCAAAAAGCCGCCTTCGCCACTGGTGTTCCTCCACATCTCTACGCATTTCACCGCTACACGTGGAATTCCGCTTTTCTCTTCTGCACTCAAGTTCCCCAGTTTCCAATGACCCTCCACGGTTGAGCCGTGGGCTTTCACATCAGACTTAAGAAACCGCCTGCGCGCGCTTTACGCCCAATAATTCCGGATAACGCTTGCCACCTACGTATTACCGCGGCTGCTGGCACGTAGTTAGCCGTGGCTTTCTGGTTAG…	Bacillus_Cluster_2	Bacillus_Cluster_A	-	-	-	-	-
208_T	sm	embryonic axis	Abelina	96	Staphylococcus	GGCGGAGTGCTTAATGCGTTAGCTGCAGCACTAAGGGGCGGAAACCCCCTAACACTTAGCACTCATCGTTTACGGCGTGGACTACCAGGGTATCTAATCCTGTTTGATCCCCACGCTTTCGCACATCAGCGTCAGTTACAGACCAGAAAGTCGCCTTCGCCACTGGTGTTCCTCCATATCTCTGCGCATTTCACCGCTACACATGGAATTCCACTTTCCTCTTCTGCACTCAAGTTTCCCAGTTTCCAATGACCCTCCACGGTTGAGCCGTGGGCTTTCACATCAGACTTAAGAAACCGCCTACGCGCGCTTTACGCCCAATAATTCCGGATAACGCTTGCCACCTACGTATTACCGCGGCTGCTGGCACGTAGTTAGCCGTGGCTTTCTGATTAGGTA…	Staphylococcus_Cluster_1	Staphyloccocus_Cluster_A	-	-	-	-	-
209_T	sm	embryonic axis	Abelina	96	Staphylococcus	AGGCGGAGTGCTTAATGCGTTAGCTGCAGCACTAAGGGGCGGAAACCCCCTAACACTTAGCACTCATCGTTTACGGCGTGGACTACCAGGGTATCTAATCCTGTTTGATCCCCACGCTTTCGCACATCAGCGTCAGTTACAGACCAGAAAGTCGCCTTCGCCACTGGTGTTCCTCCATATCTCTGCGCATTTCACCGCTACACATGGAATTCCACTTTCCTCTTCTGCACTCAAGTTTCCCAGTTTCCAATGACCCTCCACGGTTGAGCCGTGGGCTTTCACATCAGACTTAAGAAACCGCCTACGCGCGCTTTACGCCCAATAATTCCGGATAACGCTTGCCACCTACGTATTACCGCGGCTGCTGGCACGTAGTTAGCCGTGGCTTTCTGATTAGGT…	Staphylococcus_Cluster_1	Staphyloccocus_Cluster_A	-	-	-	-	-
210_T	sm	embryonic axis	Abelina	96	Bacillus	CCAGGCGGAGTGCTTAATGCGTTAGCTGCAGCACTAAAGGGCGGAAACCCTCTAACACTTAGCACTTATCGTTTACGGCGTGGACTACCAGGGTATCTAATCCTGTTTGCTCCCCACGCTTTCGCGCCTCAGCGTCAGTTACAGACCAAAAAGCCGCCTTCGCCACTGGTGTTCCTCCACATCTCTACGCATTTCACCGCTACACGTGGAATTCCGCTTTTCTCTTCTGCACTCAAGTTCCCCAGTTTCCAATGACCCTCCACGGTTGAGCCGTGGGCTTTCACATCAGACTTAAGAAACCGCCTGCGCGCGCTTTACGCCCAATAATTCCGGATAACGCTTGCCACCTACGTATTACCGCGGCTGCTGGCACGTAGTTAGCCGTGGCTTTCTGGTTAG…	Bacillus_Cluster_2	Bacillus_Cluster_A	-	-	-	-	-
211_T	M9 + gs	cotyledons	Abelina	96	Staphylococcus	AGGCGGAGTGCTTAATGCGTTAGCTGCAGCACTAAGGGGCGGAAACCCCCTAACACTTAGCACTCATCGTTTACGGCGTGGACTACCAGGGTATCTAATCCTGTTTGATCCCCACGCTTTCGCACATCAGCGTCAGTTACAGACCAGAAAGTCGCCTTCGCCACTGGTGTTCCTCCATATCTCTGCGCATTTCACCGCTACACATGGAATTCCACTTTCCTCTTCTGCACTCAAGTTTCCCAGTTTCCAATGACCCTCCACGGTTGAGCCGTGGGCTTTCACATCAGACTTAAGAAACCGCCTACGCGCGCTTTACGCCCAATAATTCCGGATAACGCTTGCCACCTACGTATTACCGCGGCTGCTGGCACGTAGTTAGCCGTGGCTTTCTGATTAGGT…	Staphylococcus_Cluster_1	Staphyloccocus_Cluster_A	-	-	-	-	-
212A_T	M9 + gs	cotyledons	Abelina	96	Staphylococcus	AGGCGGAGTGCTTAATGCGTTAGCTGCAGCACTAAGGGGCGGAAACCCCCTAACACTTAGCACTCATCGTTTACGGCGTGGACTACCAGGGTATCTAATCCTGTTTGATCCCCACGCTTTCGCACATCAGCGTCAGTTACAGACCAGAAAGTCGCCTTCGCCACTGGTGTTCCTCCATATCTCTGCGCATTTCACCGCTACACATGGAATTCCACTTTCCTCTTCTGCACTCAAGTTTCCCAGTTTCCAATGACCCTCCACGGTTGAGCCGTGGGCTTTCACATCAGACTTAAGAAACCGCCTACGCGCGCTTTACGCCCAATAATTCCGGATAACGCTTGCCACCTACGTATTACCGCGGCTGCTGGCACGTAGTTAGCCGTGGCTTTCTGATTAGGT…	Staphylococcus_Cluster_1	Staphyloccocus_Cluster_A	-	-	-	-	-
213_T	M9 + gs	cotyledons	Abelina	96	Staphylococcus	AGGCGGAGTGCTTAATGCGTTAGCTGCAGCACTAAGGGGCGGAAACCCCCTAACACTTAGCACTCATCGTTTACGGCGTGGACTACCAGGGTATCTAATCCTGTTTGATCCCCACGCTTTCGCACATCAGCGTCAGTTACAGACCAGAAAGTCGCCTTCGCCACTGGTGTTCCTCCATATCTCTGCGCATTTCACCGCTACACATGGAATTCCACTTTCCTCTTCTGCACTCAAGTTTCCCAGTTTCCAATGACCCTCCACGGTTGAGCCGTGGGCTTTCACATCAGACTTAAGAAACCGCCTACGCGCGCTTTACGCCCAATAATTCCGGATAACGCTTGCCACCTACGTATTACCGCGGCTGCTGGCACGTAGTTAGCCGTGGCTTTCTGATTAGGT…	Staphylococcus_Cluster_1	Staphyloccocus_Cluster_A	-	-	P. agglomerans C410P1	CP016889.1	99
214_T	M9 + gs	cotyledons	Abelina	96	Bacillus	TCCAGGCGGAGTGCTTAATGCGTTAGCTGCAGCACTAAAGGGCGGAAACCCTCTAACACTTAGCACTCATCGTTTACGGCGTGGACTACCAGGGTATCTAATCCTGTTTGCTCCCCACGCTTTCGCGCCTCAGCGTCAGTTACAGACCAAAAAGCCGCCTTCGCCACTGGTGTTCCTCCACATCTCTACGCATTTCACCGCTACACGTGGAATTCCGCTTTTCTCTTCTGCACTCAAGTTCCCCAGTTTCCAATGACCCTCCACGGTTGAGCCGTGGGCTTTCACATCAGACTTAAGAAACCGCCTGCGCGCGCTTTACGCCCAATAATTCCGGATAACGCTTGCCACCTACGTATTACCGCGGCTGCTGGCACGTAGTTAGCCGTGGCTTTCTGGTTA…	Bacillus_Cluster_2	Bacillus_Cluster_A	-	-	-	-	-
215_T	M9 + gs	embryonic axis	Abelina	96	Staphylococcus	AGGCGGAGTGCTTAATGCGTTAGCTGCAGCACTAAGGGGCGGAAACCCCCTAACACTTAGCACTCATCGTTTACGGCGTGGACTACCAGGGTATCTAATCCTGTTTGATCCCCACGCTTTCGCACATCAGCGTCAGTTACAGACCAGAAAGTCGCCTTCGCCACTGGTGTTCCTCCATATCTCTGCGCATTTCACCGCTACACATGGAATTCCACTTTCCTCTTCTGCACTCAAGTTTCCCAGTTTCCAATGACCCTCCACGGTTGAGCCGTGGGCTTTCACATCAGACTTAAGAAACCGCCTACGCGCGCTTTACGCCCAATAATTCCGGATAACGCTTGCCACCTACGTATTACCGCGGCTGCTGGCACGTAGTTAGCCGTGGCTTTCTGATTAGGT…	Staphylococcus_Cluster_1	Staphyloccocus_Cluster_A	-	-	P. agglomerans C410P1	CP016889.1	99
217_T	M9 + gs	embryonic axis	Abelina	96	Staphylococcus	AGGCGGAGTGCTTAATGCGTTAGCTGCAGCACTAAGGGGCGGAAACCCCCTAACACTTAGCACTCATCGTTTACGGCGTGGACTACCAGGGTATCTAATCCTGTTTGATCCCCACGCTTTCGCACATCAGCGTCAGTTACAGACCAGAAAGTCGCCTTCGCCACTGGTGTTCCTCCATATCTCTGCGCATTTCACCGCTACACATGGAATTCCACTTTCCTCTTCTGCACTCAAGTTTCCCAGTTTCCAATGACCCTCCACGGTTGAGCCGTGGGCTTTCACATCAGACTTAAGAAACCGCCTACGCGCGCTTTACGCCCAATAATTCCGGATAACGCTTGCCACCTACGTATTACCGCGGCTGCTGGCACGTAGTTAGCCGTGGCTTTCTGATTAGGT…	Staphylococcus_Cluster_1	Staphyloccocus_Cluster_A	-	-	P. agglomerans C410P1	CP016889.1	99
218_T	M9 + gs	embryonic axis	Abelina	96	Staphylococcus	GGCGGAGTGCTTAATGCGTTAGCTGCAGCACTAAGGGGCGGAAACCCCCTAACACTTAGCACTCATCGTTTACGGCGTGGACTACCAGGGTATCTAATCCTGTTTGATCCCCACGCTTTCGCACATCAGCGTCAGTTACAGACCAGAAAGTCGCCTTCGCCACTGGTGTTCCTCCATATCTCTGCGCATTTCACCGCTACACATGGAATTCCACTTTCCTCTTCTGCACTCAAGTTTCCCAGTTTCCAATGACCCTCCACGGTTGAGCCGTGGGCTTTCACATCAGACTTAAGAAACCGCCTACGCGCGCTTTACGCCCAATAATTCCGGATAACGCTTGCCACCTACGTATTACCGCGGCTGCTGGCACGTAGTTAGCCGTGGCTTTCTGATTAGGTA…	Staphylococcus_Cluster_1	Staphyloccocus_Cluster_A	-	-	-	-	-
3_T	10% TSA	cotyledons	Abelina	48	Staphylococcus	>3_TAGGCGGAGTGCTTAATGCGTTAGCTGCAGCACTAAGGGGCGGAAACCCCCTAACACTTAGCACTCATCGTTTACGGCGTGGACTACCAGGGTATCTAATCCTGTTTGATCCCCACGCTTTCGCACATCAGCGTCAGTTACAGACCAGAAAGTCGCCTTCGCCACTGGTGTTCCTCCATATCTCTGCGCATTTCACCGCTACACATGGAATTCCACTTTCCTCTTCTGCACTCAAGTTTCCCAGTTTCCAATGACCCTCCACGGTTGAGCCGTGGGCTTTCACATCAGACTTAAGAAACCGCCTACGCGCGCTTTACGCCCAATAATTCCGGATAACGCTTGCCACCTACGTATTACCGCGGCTGCTGGCACGTAGTTAGCCGTGGCTTTCTGATT…	Staphylococcus_Cluster_2	Staphyloccocus_Cluster_B	-	-	-	-	-
4_T	10% TSA	cotyledons	Abelina	24	Staphylococcus	>4_TCCCAGGCGGAGTGCTTAATGCGTTAGCTGCAGCACTAAGGGGCGGAAACCCCCTAACACTTAGCACTCATCGTTTACGGCGTGGACTACCAGGGTATCTAATCCTGTTTGATCCCCACGCTTTCGCACATCAGCGTCAGTTACAGACCAGAAAGTCGCCTTCGCCACTGGTGTTCCTCCATATCTCTGCGCATTTCACCGCTACACATGGAATTCCACTTTCCTCTTCTGCACTCAAGTTTCCCAGTTTCCAATGACCCTCCACGGTTGAGCCGTGGGCTTTCACATCAGACTTAAGAAACCGCCTACGCGCGCTTTACGCCCAATAATTCCGGATAACGCTTGCCACCTACGTATTACCGCGGCTGCTGGCACGTAGTTAGCCGTGGCTTTCTG…	Staphylococcus_Cluster_1	Staphyloccocus_Cluster_A	-	-	P. agglomerans C410P1	CP016889.1	99
6_T	10% TSA	cotyledons	Abelina	96	Staphylococcus	>6_TCCAGGCGGAGTGCTTAATGCGTTAGCTGCAGCACTAAGGGGCGGAAACCCCCTAACACTTAGCACTCATCGTTTACGGCGTGGACTACCAGGGTATCTAATCCTGTTTGATCCCCACGCTTTCGCACATCAGCGTCAGTTACAGACCAGAAAGTCGCCTTCGCCACTGGTGTTCCTCCATATCTCTGCGCATTTCACCGCTACACATGGAATTCCACTTTCCTCTTCTGCACTCAAGTTTCCCAGTTTCCAATGACCCTCCACGGTTGAGCCGTGGGCTTTCACATCAGACTTAAGAAACCGCCTACGCGCGCTTTACGCCCAATAATTCCGGATAACGCTTGCCACCTACGTATTACCGCGGCTGCTGGCACGTAGTTAGCCGTGGCTTTCTGA…	Staphylococcus_Cluster_1	Staphyloccocus_Cluster_A	-	-	P. agglomerans C410P1	CP016889.1	99
7_T	10% TSA	cotyledons	Abelina	48	Staphylococcus	>7_TAGGCGGAGTGCTTAATGCGTTAGCTGCAGCACTAAGGGGCGGAAACCCCCTAACACTTAGCACTCATCGTTTACGGCGTGGACTACCAGGGTATCTAATCCTGTTTGATCCCCACGCTTTCGCACATCAGCGTCAGTTACAGACCAGAAAGTCGCCTTCGCCACTGGTGTTCCTCCATATCTCTGCGCATTTCACCGCTACACATGGAATTCCACTTTCCTCTTCTGCACTCAAGTTTCCCAGTTTCCAATGACCCTCCACGGTTGAGCCGTGGGCTTTCACATCAGACTTAAGAAACCGCCTACGCGCGCTTTACGCCCAATAATTCCGGATAACGCTTGCCACCTACGTATTACCGCGGCTGCTGGCACGTAGTTAGCCGTGGCTTTCTGATT…	Staphylococcus_Cluster_1	Staphyloccocus_Cluster_A	-	-	P. agglomerans C410P1	CP016889.1	99
8A_T	10% TSA	embryonic axis	Abelina	24	Staphylococcus	>8A_TCCCAGGCGGAGTGCTTAATGCGTTAGCTGCAGCACTAAGGGGCGGAAACCCCCTAACACTTAGCACTCATCGTTTACGGCGTGGACTACCAGGGTATCTAATCCTGTTTGATCCCCACGCTTTCGCACATCAGCGTCAGTTACAGACCAGAAAGTCGCCTTCGCCACTGGTGTTCCTCCATATCTCTGCGCATTTCACCGCTACACATGGAATTCCACTTTCCTCTTCTGCACTCAAGTTTCCCAGTTTCCAATGACCCTCCACGGTTGAGCCGTGGGCTTTCACATCAGACTTAAGAAACCGCCTACGCGCGCTTTACGCCCAATAATTCCGGATAACGCTTGCCACCTACGTATTACCGCGGCTGCTGGCACGTAGTTAGCCGTGGCTTTCT…	Staphylococcus_Cluster_1	Staphyloccocus_Cluster_A	-	-	P. agglomerans CFSAN047153	CP034469.1	100
9_T	10% TSA	embryonic axis	Abelina	24	Bacillus	GGCGGAGTGCTTAATGCGTTAGCTGCAGCACTAAAGGGCGGAAACCCTCTAACACTTAGCACTCATCGTTTACGGCGTGGACTACCAGGGTATCTAATCCTGTTTGCTCCCCACGCTTTCGCGCCTCAGCGTCAGTTACAGACCAAAAAGCCGCCTTCGCCACTGGTGTTCCTCCACATCTCTACGCATTTCACCGCTACACGTGGAATTCCGCTTTTCTCTTCTGCACTCAAGTTCCCCAGTTTCCAATGACCCTCCACGGTTGAGCCGTGGGCTTTCACATCAGACTTAAGAAACCGCCTGCGCGCGCTTTACGCCCAATAATTCCGGATAACGCTTGCCACCTACGTATTACCGCGGCTGCTGGCACGTAGTTAGCCGTGGCTTTCTGGTTAGGTA…	Bacillus_Cluster_2	Bacillus_Cluster_A	-	-	-	-	-
AM_100	M9 + sug	embryonic axis	Amadea	72	Pantoea agglomerans	>AM_100CGTTAGCTCCGGAAGCCACTCCTCAAGGGAACAACCTCCAAGTCGACATCGTTTACGGCGTGGACTACCAGGGTATCTAATCCTGTTTGCTCCCCACGCTTTCGCACCTGAGCGTCAGTCTTTGTCCAGGGGGCCGCCTTCGCCACCGGTATTCCTCCAGATCTCTACGCATTTCACCGCTACACCTGGAATTCTACCCCCCTCTACAAGACTCAAGCCTGCCAGTTTCAAATGCAGTTCCCAGGTTAAGCCCGGGGATTTCACATCTGACTTAACAGACCGCCTGCGTGCGCTTTACGCCCAGTAATTCCGATTAACGCTTGCACCCTCCGTATTACCGCGGCTGCTGGCACGGAGTTAGCCGGTGCTTCTTCTGCGGGTAACGTCAATCG…	-	-	AAGTCTCCGGCGGCCTGCACGGCGTGGGCGTCTCCGTGGTTAACGCCCTG_x000D_ TCGCAGAAGCTGGAGCTGACCATTCGTCGCGAAGGCAAAGTGCATCAGCA_x000D_ GATTTACGTCCATGGCGTACCGCAGGCACCGCTGGCGGTGACGGGTGAGA_x000D_ CCGACATTACCGGGACCCGTGTGCGTTTCTGGCCGAGCCACGAAACCTTT_x000D_ ACCAACGTGCGCGATTTTGAGTATGACATCCTGGCGAAACGCCTGCGTGA_x000D_ ACTCTCATTCCTCAACTCCGGCGTGTCGATTCGTCTGGATGATAAGCGTG_x000D_ ATGGTAAAAGCGATCACTTCCACTATGAAGGCGGCATCCGGGCGTTTGTT_…	Pantoea_Cluster_A	P. agglomerans CFSAN047153	CP034469.1	100
AM_101	M9 + sug	embryonic axis	Amadea	72	Pantoea agglomerans	>AM_101GCGGTCGACTTAACGCGTTAGCTCCGGAAGCCACTCCTCAAGGGAACAACCTCCAAGTCGACATCGTTTACGGCGTGGACTACCAGGGTATCTAATCCTGTTTGCTCCCCACGCTTTCGCACCTGAGCGTCAGTCTTTGTCCAGGGGGCCGCCTTCGCCACCGGTATTCCTCCAGATCTCTACGCATTTCACCGCTACACCTGGAATTCTACCCCCCTCTACAAGACTCAAGCCTGCCAGTTTCAAATGCAGTTCCCAGGTTAAGCCCGGGGATTTCACATCTGACTTAACAGACCGCCTGCGTGCGCTTTACGCCCAGTAATTCCGATTAACGCTTGCACCCTCCGTATTACCGCGGCTGCTGGCACGGAGTTAGCCGGTGCTTCTTCTGC…	-	-	GGGCGTCTCCGTGGTTAACGCCCTGTCGCAGAAGCTGGAGCTGACCATTC_x000D_ GTCGCGAAGGCAAAGTGCATCAGCAGATTTACGTCCATGGCGTACCGCAG_x000D_ GCACCGCTGGCGGTGACGGGTGAGACCGACATTACCGGGACCCGTGTGCG_x000D_ TTTCTGGCCGAGCCACGAAACCTTTACCAACGTGCGCGATTTTGAGTATG_x000D_ ACATCCTGGCGAAACGCCTGCGTGAACTCTCATTCCTCAACTCCGGCGTG_x000D_ TCGATTCGTCTGGATGATAAGCGTGATGGTAAAAGCGATCACTTCCACTA_x000D_ TGAAGGCGGCATCCGGGCGTTTGTTGAGTACCTCAACAAAAACAAAACCC_…	Pantoea_Cluster_A	P. agglomerans CFSAN047153	CP034469.1	100
AM_102A	gs	cotyledons	Amadea	72	Pantoea agglomerans	>AM_102ACTTAACGCGTTAGCTCCGGAAGCCACTCCTCAAGGGAACAACCTCCAAGTCGACATCGTTTACGGCGTGGACTACCAGGGTATCTAATCCTGTTTGCTCCCCACGCTTTCGCACCTGAGCGTCAGTCTTTGTCCAGGGGGCCGCCTTCGCCACCGGTATTCCTCCAGATCTCTACGCATTTCACCGCTACACCTGGAATTCTACCCCCCTCTACAAGACTCAAGCCTGCCAGTTTCAAATGCAGTTCCCAGGTTAAGCCCGGGGATTTCACATCTGACTTAACAGACCGCCTGCGTGCGCTTTACGCCCAGTAATTCCGATTAACGCTTGCACCCTCCGTATTACCGCGGCTGCTGGCACGGAGTTAGCCGGTGCTTCTTCTGCGGGTAAC…	-	-	CGCCCTGTCGCAGAAGCTGGAGCTGACCATTCGTCGCGAAGGCAAAGTGC_x000D_ ATCAGCAGATTTACGTCCATGGCGTACCGCAGGCACCACTGGCGGTGACG_x000D_ GGTGAGACCGACATTACCGGGACCCGTGTGCGTTTCTGGCCGAGCCACGA_x000D_ AACCTTTACCAACGTGCGCGATTTTGAGTATGACATCCTGGCGAAACGCC_x000D_ TGCGTGAACTCTCATTCCTGAACTCCGGCGTGTCGATTCGTCTGGATGAT_x000D_ AAGCGTGATGGTAAAAGCGATCACTTCCACTATGAAGGCGGTATCCGGGC_x000D_ GTTTGTTGAGTACCTCAACAAAAACAAAACCCCGATTCACCCTACCGTGT_…	Pantoea_Cluster_B	P. agglomerans CFSAN047153	CP034469.1	100
AM_102B	gs	cotyledons	Amadea	72	Pantoea agglomerans	>AM_102BAACAACCTCCAAGTCGACATCGTTTACGGCGTGGACTACCAGGGTATCTAATCCTGTTTGCTCCCCACGCTTTCGCACCTGAGCGTCAGTCTTTGTCCAGGGGGCCGCCTTCGCCACCGGTATTCCTCCAGATCTCTACGCATTTCACCGCTACACCTGGAATTCTACCCCCCTCTACAAGACTCAAGCCTGCCAGTTTCAAATGCAGTTCCCAGGTTAAGCCCGGGGATTTCACATCTGACTTAACAGACCGCCTGCGTGCGCTTTACGCCCAGTAATTCCGATTAACGCTTGCACCCTCCGTATTACCGCGGCTGCTGGCACGGAGTTAGCCGGTGCTTCTTCTGCGGGTAACGTCAATCGACACGGTTATTAACCCCGTCGCCTTCCT…	-	-	CGCCCTGTCGCAGAAGCTGGAGCTGACCATTCGTCGCGAAGGCAAAGTGC_x000D_ ATCAGCAGATTTACGTCCATGGCGTACCGCAGGCACCACTGGCGGTGACG_x000D_ GGTGAGACCGACATTACCGGGACCCGTGTGCGTTTCTGGCCGAGCCACGA_x000D_ AACCTTTACCAACGTGCGCGATTTTGAGTATGACATCCTGGCGAAACGCC_x000D_ TGCGTGAACTCTCATTCCTGAACTCCGGCGTGTCGATTCGTCTGGATGAT_x000D_ AAGCGTGATGGTAAAAGCGATCACTTCCACTATGAAGGCGGTATCCGGGC_x000D_ GTTTGTTGAGTACCTCAACAAAAACAAAACCCCGATTCACCCTACCGTGT_…	Pantoea_Cluster_B	P. agglomerans ASB05	CP046722.1	100
AM_102C	gs	cotyledons	Amadea	72	Pantoea agglomerans	>AM_102CGAAGCCACTCCTCAAGGGAACAACCTCCAAGTCGACATCGTTTACGGCGTGGACTACCAGGGTATCTAATCCTGTTTGCTCCCCACGCTTTCGCACCTGAGCGTCAGTCTTTGTCCAGGGGGCCGCCTTCGCCACCGGTATTCCTCCAGATCTCTACGCATTTCACCGCTACACCTGGAATTCTACCCCCCTCTACAAGACTCAAGCCTGCCAGTTTCAAATGCAGTTCCCAGGTTAAGCCCGGGGATTTCACATCTGACTTAACAGACCGCCTGCGTGCGCTTTACGCCCAGTAATTCCGATTAACGCTTGCACCCTCCGTATTACCGCGGCTGCTGGCACGGAGTTAGCCGGTGCTTCTTCTGCGGGTAACGTCAATCGACAGGGTTAT…	-	-	CGCCCTGTCGCAGAAGCTGGAGCTGACCATTCGTCGCGAAGGCAAAGTGC_x000D_ ATCAGCAGATTTACGTCCATGGCGTACCGCAGGCACCACTGGCGGTGACG_x000D_ GGTGAGACCGACATTACCGGGACCCGTGTGCGTTTCTGGCCGAGCCACGA_x000D_ AACCTTTACCAACGTGCGCGATTTTGAGTATGACATCCTGGCGAAACGCC_x000D_ TGCGTGAACTCTCATTCCTGAACTCCGGCGTGTCGATTCGTCTGGATGAT_x000D_ AAGCGTGATGGTAAAAGCGATCACTTCCACTATGAAGGCGGTATCCGGGC_x000D_ GTTTGTTGAGTACCTCAACAAAAACAAAACCCCGATTCACCCTACCGTGT_…	Pantoea_Cluster_B	P. agglomerans C410P1	CP016889.1	99
AM_103A	gs	cotyledons	Amadea	72	Pantoea agglomerans	>AM_103ACTTAACGCGTTAGCTCCGGAAGCCACTCCTCAAGGGAACAACCTCCAAGTCGACATCGTTTACGGCGTGGACTACCAGGGTATCTAATCCTGTTTGCTCCCCACGCTTTCGCACCTGAGCGTCAGTCTTTGTCCAGGGGGCCGCCTTCGCCACCGGTATTCCTCCAGATCTCTACGCATTTCACCGCTACACCTGGAATTCTACCCCCCTCTACAAGACTCAAGCCTGCCAGTTTCAAATGCAGTTCCCAGGTTAAGCCCGGGGATTTCACATCTGACTTAACAGACCGCCTGCGTGCGCTTTACGCCCAGTAATTCCGATTAACGCTTGCACCCTCCGTATTACCGCGGCTGCTGGCACGGAGTTAGCCGGTGCTTCTTCTGCGGGTAAC…	-	-	CGCCCTGTCGCAGAAGCTGGAGCTGACCATTCGTCGCGAAGGCAAAGTGC_x000D_ ATCAGCAGATTTACGTCCATGGCGTACCGCAGGCACCACTGGCGGTGACG_x000D_ GGTGAGACCGACATTACCGGGACCCGTGTGCGTTTCTGGCCGAGCCACGA_x000D_ AACCTTTACCAACGTGCGCGATTTTGAGTATGACATCCTGGCGAAACGCC_x000D_ TGCGTGAACTCTCATTCCTGAACTCCGGCGTGTCGATTCGTCTGGATGAT_x000D_ AAGCGTGATGGTAAAAGCGATCACTTCCACTATGAAGGCGGTATCCGGGC_x000D_ GTTTGTTGAGTACCTCAACAAAAACAAAACCCCGATTCACCCTACCGTGT_…	Pantoea_Cluster_B	P. agglomerans C410P1	CP016889.1	99
AM_103B	gs	cotyledons	Amadea	72	Pantoea agglomerans	>AM_103BCTTAACGCGTTAGCTCCGGAAGCCACTCCTCAAGGGAACAACCTCCAAGTCGACATCGTTTACGGCGTGGACTACCAGGGTATCTAATCCTGTTTGCTCCCCACGCTTTCGCACCTGAGCGTCAGTCTTTGTCCAGGGGGCCGCCTTCGCCACCGGTATTCCTCCAGATCTCTACGCATTTCACCGCTACACCTGGAATTCTACCCCCCTCTACAAGACTCAAGCCTGCCAGTTTCAAATGCAGTTCCCAGGTTAAGCCCGGGGATTTCACATCTGACTTAACAGACCGCCTGCGTGCGCTTTACGCCCAGTAATTCCGATTAACGCTTGCACCCTCCGTATTACCGCGGCTGCTGGCACGGAGTTAGCCGGTGCTTCTTCTGCGGGTAAC…	-	-	GGCAAAGTGCATCAGCAGATTTACGTCCATGGCGTACCGCAGGCACCACT_x000D_ GGCGGTGACGGGTGAGACCGACATTACCGGGACCCGTGTGCGTTTCTGGC_x000D_ CGAGCCACGAAACCTTTACCAACGTGCGCGATTTTGAGTATGACATCCTG_x000D_ GCGAAACGCCTGCGTGAACTCTCATTCCTGAACTCCGGCGTGTCGATTCG_x000D_ TCTGGATGATAAGCGTGATGGTAAAAGCGATCACTTCCACTATGAAGGCG_x000D_ GTATCCGGGCGTTTGTTGAGTACCTCAACAAAAACAAAACCCCGATTCAC_x000D_ CCTACCGTGTTCTATTTCTCTACCGAGAAAGATGGCATTGGTGTGGAAGT_…	Pantoea_Cluster_B	P. agglomerans C410P1	CP016889.1	99
AM_103C	gs	cotyledons	Amadea	72	Pantoea agglomerans	>AM_103CAACCTCCAAGTCGACATCGTTTACGGCGTGGACTACCAGGGTATCTAATCCTGTTTGCTCCCCACGCTTTCGCACCTGAGCGTCAGTCTTTGTCCAGGGGGCCGCCTTCGCCACCGGTATTCCTCCAGATCTCTACGCATTTCACCGCTACACCTGGAATTCTACCCCCCTCTACAAGACTCAAGCCTGCCAGTTTCAAATGCAGTTCCCAGGTTAAGCCCGGGGATTTCACATCTGACTTAACAGACCGCCTGCGTGCGCTTTACGCCCAGTAATTCCGATTAACGCTTGCACCCTCCGTATTACCGCGGCTGCTGGCACGGAGTTAGCCGGTGCTTCTTCTGCGGGTAACGTCAATCGACACGGTTATTAACCCCGTCGCCTTCCTCCC…	-	-	AACGCCCTGTCGCAGAAGCTGGAGCTGACCATTCGTCGCGAAGGCAAAGT_x000D_ GCATCAGCAGATTTACGTCCATGGCGTACCGCAGGCACCACTGGCGGTGA_x000D_ CGGGTGAGACCGACATTACCGGGACCCGTGTGCGTTTCTGGCCGAGCCAC_x000D_ GAAACCTTTACCAACGTGCGCGATTTTGAGTATGACATCCTGGCGAAACG_x000D_ CCTGCGTGAACTCTCATTCCTGAACTCCGGCGTGTCGATTCGTCTGGATG_x000D_ ATAAGCGTGATGGTAAAAGCGATCACTTCCACTATGAAGGCGGTATCCGG_x000D_ GCGTTTGTTGAGTACCTCAACAAAAACAAAACCCCGATTCACCCTACCGT_…	Pantoea_Cluster_B	P. agglomerans C410P1	CP016889.1	99
AM_104A	gs	embryonic axis	Amadea	72	Pantoea agglomerans	>AM_104ATTAACAGCGTTAGCTCCGGAAGCCACTCCTCAAGGAGAACAACCTCCAAGTCGACATCGTTTACGGCGTGGACTACCAGGGTATCTAATCCTGTTTGCTCCCCACGCTTTCGCACCTGAGCGTCAGTCTTTGTCCAGGGGGCCGCCTTCGCCACCGGTATTCCTCCAGATCTCTACGCATTTCACCGCTACACCTGGAATTCTACCCCCCTCTACAAGACTCAAGCCTGCCAGTTTCAAATGCAGTTCCCAGGTTAAGCCCGGGGATTTCACATCTGACTTAACAGACCGCCTGCGTGCGCTTTACGCCCAGTAATTCCGATTAACGCTTGCACCCTCCGTATTACCGCGGCTGCTGGCACGGAGTTAGCCGGTGCTTCTTCTGCGGGTAA…	-	-	AACGCCCTGTCGCAGAAGCTGGAGCTGACCATTCGTCGCGAAGGCAAAGT_x000D_ GCATCAGCAGATTTACGTCCATGGCGTACCGCAGGCACCACTGGCGGTGA_x000D_ CGGGTGAGACCGACATTACCGGGACCCGTGTGCGTTTCTGGCCGAGCCAC_x000D_ GAAACCTTTACCAACGTGCGCGATTTTGAGTATGACATCCTGGCGAAACG_x000D_ CCTGCGTGAACTCTCATTCCTGAACTCCGGCGTGTCGATTCGTCTGGATG_x000D_ ATAAGCGTGATGGTAAAAGCGATCACTTCCACTATGAAGGCGGTATCCGG_x000D_ GCGTTTGTTGAGTACCTCAACAAAAACAAAACCCCGATTCACCCTACCGT_…	Pantoea_Cluster_C	P. agglomerans C410P1	CP016889.1	99
AM_104B	gs	embryonic axis	Amadea	72	Pantoea agglomerans	>AM_104BCTTTACGGCGTGGACTACCAGGGTATCTAATCCTGTTTGCTCCCCACGCTTTCGCACCTGAGCGTCAGTCTTTGTCCAGGGGGCCGCCTTCGCCACCGGTATTCCTCCAGATCTCTACGCATTTCACCGCTACACCTGGAATTCTACCCCCCTCTACAAGACTCAAGCCTGCCAGTTTCAAATGCAGTTCCCAGGTTAAGCCCGGGGATTTCACATCTGACTTAACAGACCGCCTGCGTGCGCTTTACGCCCAGTAATTCCGATTAACGCTTGCACCCTCCGTATTACCGCGGCTGCTGGCACGGAGTTAGCCGGTGCTTCTTCTGCGGGTAACGTCAATCGACAGGGTTATTAACCCCGTCGCCTTCCTCCCCGCTGAAAGTACTTTACA…	-	-	GTTCTCCGGCGGCCTGCACGGCGTGGGCGTCTCCGTGGTTAACGCCCTGT_x000D_ CGCAGAAGCTGGAGCTGACCATTCGTCGCGAAGGCAAAGTGCATCAGCAG_x000D_ ATTTACGTCCATGGCGTACCGCAGGCACCGCTGGCGGTGACGGGTGAGAC_x000D_ CGACATTACCGGGACCCGTGTGCGTTTCTGGCCGAGCCACGAAACCTTTA_x000D_ CCAACGTGCGCGATTTTGAGTATGACATCCTGGCGAAACGCCTGCGTGAA_x000D_ CTCTCATTCCTCAACTCCGGCGTGTCGATTCGTCTGGATGATAAGCGTGA_x000D_ TGGTAAAAGCGATCACTTCCACTATGAAGGCGGCATCCGGGCGTTTGTTG_…	Pantoea_Cluster_C	P. agglomerans C410P1	CP016889.1	99
AM_105	gs	embryonic axis	Amadea	72	Bacillus	>AM_105GGCGGAGTGCTTAATGCGTTAGCTGCAGCACTAAGGGGCGGAAACCCCCTAACACTTAGCACTCATCGTTTACGGCGTGGACTACCAGGGTATCTAATCCTGTTCGCTCCCCACGCTTTCGCTCCTCAGCGTCAGTTACAGACCAGAGAGTCGCCTTCGCCACTGGTGTTCCTCCACATCTCTACGCATTTCACCGCTACACGTGGAATTCCACTCTCCTCTTCTGCACTCAAGTTTCCCAGTTTCCAATGACCCTCCCCGGTTGAGCCGGGGGCTTTCACATCAGACTTAAGAAACCGCCTGCGAGCCCTTTACGCCCAATAATTCCGGACAACGCTTGCCACCTACGTATTACCGCGGCTGCTGGCACGTAGTTAGCCGTGGCTTTCTGG…	Bacillus_Cluster_3	Bacillus_Cluster_B	-	-	-	-	-
AM_106A	sm	cotyledons	Amadea	24	Pantoea agglomerans	>AM_106ACGGTCGGACTTAACGTCGTTAGCTCCGGAAGCCACTCCTCAAGGGAACAACCTCCAAGTCGACATCGTTTACGGCGTGGACTACCAGGGTATCTAATCCTGTTTGCTCCCCACGCTTTCGCACCTGAGCGTCAGTCTTTGTCCAGGGGGCCGCCTTCGCCACCGGTATTCCTCCAGATCTCTACGCATTTCACCGCTACACCTGGAATTCTACCCCCCTCTACAAGACTCAAGCCTGCCAGTTTCAAATGCAGTTCCCAGGTTAAGCCCGGGGATTTCACATCTGACTTAACAGACCGCCTGCGTGCGCTTTACGCCCAGTAATTCCGATTAACGCTTGCACCCTCCGTATTACCGCGGCTGCTGGCACGGAGTTAGCCGGTGCTTCTTCT…	-	-	CGCCCTGTCGCAGAAGCTGGAGCTGACCATTCGTCGCGAAGGCAAAGTGC_x000D_ ATCAGCAGATTTACGTCCATGGCGTACCGCAGGCACCACTGGCGGTGACG_x000D_ GGTGAGACCGACATTACCGGGACCCGTGTGCGTTTCTGGCCGAGCCACGA_x000D_ AACCTTTACCAACGTGCGCGATTTTGAGTATGACATCCTGGCGAAACGCC_x000D_ TGCGTGAACTCTCATTCCTGAACTCCGGCGTGTCGATTCGTCTGGATGAT_x000D_ AAGCGTGATGGTAAAAGCGATCACTTCCACTATGAAGGCGGTATCCGGGC_x000D_ GTTTGTTGAGTACCTCAACAAAAACAAAACCCCGATTCACCCTACCGTGT_…	Pantoea_Cluster_B	P. agglomerans CFSAN047153	CP034469.1	100
AM_106B	sm	cotyledons	Amadea	24	Pantoea agglomerans	>AM_106BGGAAGCCACTCCTCAAGGGAACAACCTCCAAGTCGACATCGTTTACGGCGTGGACTACCAGGGTATCTAATCCTGTTTGCTCCCCACGCTTTCGCACCTGAGCGTCAGTCTTTGTCCAGGGGGCCGCCTTCGCCACCGGTATTCCTCCAGATCTCTACGCATTTCACCGCTACACCTGGAATTCTACCCCCCTCTACAAGACTCAAGCCTGCCAGTTTCAAATGCAGTTCCCAGGTTAAGCCCGGGGATTTCACATCTGACTTAACAGACCGCCTGCGTGCGCTTTACGCCCAGTAATTCCGATTAACGCTTGCACCCTCCGTATTACCGCGGCTGCTGGCACGGAGTTAGCCGGTGCTTCTTCTGCGGGTAACGTCAATCGACACGGTTA…	-	-	CGCCCTGTCGCAGAAGCTGGAGCTGACCATTCGTCGCGAAGGCAAAGTGC_x000D_ ATCAGCAGATTTACGTCCATGGCGTACCGCAGGCACCACTGGCGGTGACG_x000D_ GGTGAGACCGACATTACCGGGACCCGTGTGCGTTTCTGGCCGAGCCACGA_x000D_ AACCTTTACCAACGTGCGCGATTTTGAGTATGACATCCTGGCGAAACGCC_x000D_ TGCGTGAACTCTCATTCCTGAACTCCGGCGTGTCGATTCGTCTGGATGAT_x000D_ AAGCGTGATGGTAAAAGCGATCACTTCCACTATGAAGGCGGTATCCGGGC_x000D_ GTTTGTTGAGTACCTCAACAAAAACAAAACCCCGATTCACCCTACCGTGT_…	Pantoea_Cluster_B	P. agglomerans ASB05	CP046722.1	100
AM_106C	sm	cotyledons	Amadea	24	Pantoea agglomerans	>AM_106CCGTTAACGCGTTAGCTCCGGAAGCCACTCGCTCAAGGGAACAACCTCCAAGTCGACATCGTTTACGGCGTGGACTACCAGGGTATCTAATCCTGTTTGCTCCCCACGCTTTCGCACCTGAGCGTCAGTCTTTGTCCAGGGGGCCGCCTTCGCCACCGGTATTCCTCCAGATCTCTACGCATTTCACCGCTACACCTGGAATTCTACCCCCCTCTACAAGACTCAAGCCTGCCAGTTTCAAATGCAGTTCCCAGGTTAAGCCCGGGGATTTCACATCTGACTTAACAGACCGCCTGCGTGCGCTTTACGCCCAGTAATTCCGATTAACGCTTGCACCCTCCGTATTACCGCGGCTGCTGGCACGGAGTTAGCCGGTGCTTCTTCTGCGGGTA…	-	-	CGCCCTGTCGCAGAAGCTGGAGCTGACCATTCGTCGCGAAGGCAAAGTGC_x000D_ ATCAGCAGATTTACGTCCATGGCGTACCGCAGGCACCACTGGCGGTGACG_x000D_ GGTGAGACCGACATTACCGGGACCCGTGTGCGTTTCTGGCCGAGCCACGA_x000D_ AACCTTTACCAACGTGCGCGATTTTGAGTATGACATCCTGGCGAAACGCC_x000D_ TGCGTGAACTCTCATTCCTGAACTCCGGCGTGTCGATTCGTCTGGATGAT_x000D_ AAGCGTGATGGTAAAAGCGATCACTTCCACTATGAAGGCGGTATCCGGGC_x000D_ GTTTGTTGAGTACCTCAACAAAAACAAAACCCCGATTCACCCTACCGTGT_…	Pantoea_Cluster_B	P. agglomerans C410P1	CP016889.1	99
AM_107A	sm	embryonic axis	Amadea	72	Pantoea agglomerans	>AM_107AGGCGGTCGACTTAACGCGTTAGCTCCGGAAGCCACTCCTCAAGGGAACAACCTCCAAGTCGACATCGTTTACGGCGTGGACTACCAGGGTATCTAATCCTGTTTGCTCCCCACGCTTTCGCACCTGAGCGTCAGTCTTTGTCCAGGGGGCCGCCTTCGCCACCGGTATTCCTCCAGATCTCTACGCATTTCACCGCTACACCTGGAATTCTACCCCCCTCTACAAGACTCAAGCCTGCCAGTTTCAAATGCAGTTCCCAGGTTAAGCCCGGGGATTTCACATCTGACTTAACAGACCGCCTGCGTGCGCTTTACGCCCAGTAATTCCGATTAACGCTTGCACCCTCCGTATTACCGCGGCTGCTGGCACGGAGTTAGCCGGTGCTTCTTCT…	-	-	CCCTGTCGCAGAAGCTGGAGCTGACCATTCGTCGCGAAGGCAAAGTGCAT_x000D_ CAGCAGATTTACGTCCATGGCGTACCGCAGGCACCGCTGGCGGTGACGGG_x000D_ TGAGACCGACATTACCGGGACCCGTGTGCGTTTCTGGCCGAGCCACGAAA_x000D_ CCTTTACCAACGTGCGCGATTTTGAGTATGACATCCTGGCGAAACGCCTG_x000D_ CGTGAACTCTCATTCCTCAACTCCGGCGTGTCGATTCGTCTGGATGATAA_x000D_ GCGTGATGGTAAAAGCGATCACTTCCACTATGAAGGCGGCATCCGGGCGT_x000D_ TTGTTGAGTACCTCAACAAAAACAAAACCCCGATTCACCCTACCGTGTTC_…	Pantoea_Cluster_C	P. agglomerans C410P1	CP016889.1	99
AM_108	sm	embryonic axis	Amadea	72	Bacillus	>AM_108CCAGGCGGAGTGCTTAATGCGTTAGCTGCAGCACTAAGGGGCGGAAACCCCCTAACACTTAGCACTCATCGTTTACGGCGTGGACTACCAGGGTATCTAATCCTGTTCGCTCCCCACGCTTTCGCTCCTCAGCGTCAGTTACAGACCAGAGAGTCGCCTTCGCCACTGGTGTTCCTCCACATCTCTACGCATTTCACCGCTACACGTGGAATTCCACTCTCCTCTTCTGCACTCAAGTTTCCCAGTTTCCAATGACCCTCCCCGGTTGAGCCGGGGGCTTTCACATCAGACTTAAGAAACCGCCTGCGAGCCCTTTACGCCCAATAATTCCGGACAACGCTTGCCACCTACGTATTACCGCGGCTGCTGGCACGTAGTTAGCCGTGGCTTTC…	Bacillus_Cluster_3	Bacillus_Cluster_B	-	-	-	-	-
AM_109	sm	embryonic axis	Amadea	72	Bacillus	>AM109AATGCGTTAGCTGCAGCACTAAGGGGCGGAAACCCCCTAACACTTAGCACTCATCGTTTACGGCGTGGACTACCAGGGTATCTAATCCTGTTCGCTCCCCACGCTTTCGCTCCTCAGCGTCAGTTACAGACCAGAGAGTCGCCTTCGCCACTGGTGTTCCTCCACATCTCTACGCATTTCACCGCTACACGTGGAATTCCAACTCTCCCTCTTCTGCACTCAAGTTTCCCAGTTTCCAATGACCCTCCCCGGTTGAGCCGGGGGCTTTCACATCAGACTTAAGAAACCGCCTGCGAGCCCTTTACGCCCAATAATTCCGGACAACGCTTGCCACCTACGTATTACCGCGGCTGCTGGCACGTAGTTAGCCGTGGCTTTCTGGTTAGGTACCGT…	Bacillus_Cluster_3	Bacillus_Cluster_B	-	-	-	-	-
AM_110	sm	embryonic axis	Amadea	72	Pantoea agglomerans	>AM_110TCCCAGGCGGTCGACTTAACGCGTTAGCTCCGGAAGCCACTCCTCAAGGGAACAACCTCCAAGTCGACATCGTTTACGGCGTGGACTACCAGGGTATCTAATCCTGTTTGCTCCCCACGCTTTCGCACCTGAGCGTCAGTCTTTGTCCAGGGGGCCGCCTTCGCCACCGGTATTCCTCCAGATCTCTACGCATTTCACCGCTACACCTGGAATTCTACCCCCCTCTACAAGACTCAAGCCTGCCAGTTTCAAATGCAGTTCCCAGGTTAAGCCCGGGGATTTCACATCTGACTTAACAGACCGCCTGCGTGCGCTTTACGCCCAGTAATTCCGATTAACGCTTGCACCCTCCGTATTACCGCGGCTGCTGGCACGGAGTTAGCCGGTGCTTC…	-	-	CCCTGTCGCAGAAGCTGGAGCTGACCATTCGTCGCGAAGGCAAAGTGCAT_x000D_ CAGCAGATTTACGTCCATGGCGTACCGCAGGCACCGCTGGCGGTGACGGG_x000D_ TGAGACCGACATTACCGGGACCCGTGTGCGTTTCTGGCCGAGCCACGAAA_x000D_ CCTTTACCAACGTGCGCGATTTTGAGTATGACATCCTGGCGAAACGCCTG_x000D_ CGTGAACTCTCATTCCTCAACTCCGGCGTGTCGATTCGTCTGGATGATAA_x000D_ GCGTGATGGTAAAAGCGATCACTTCCACTATGAAGGCGGCATCCGGGCGT_x000D_ TTGTTGAGTACCTCAACAAAAACAAAACCCCGATTCACCCTACCGTGTTC_…	Pantoea_Cluster_A	P. agglomerans C410P1	CP016889.1	99
AM_111	sm	embryonic axis	Amadea	72	Bacillus	>AM_111CCAGGCGGAGTGCTTAATGCGTTAGCTGCAGCACTAAGGGGCGGAAACCCCCTAACACTTAGCACTCATCGTTTACGGCGTGGACTACCAGGGTATCTAATCCTGTTCGCTCCCCACGCTTTCGCTCCTCAGCGTCAGTTACAGACCAGAGAGTCGCCTTCGCCACTGGTGTTCCTCCACATCTCTACGCATTTCACCGCTACACGTGGAATTCCACTCTCCTCTTCTGCACTCAAGTTTCCCAGTTTCCAATGACCCTCCCCGGTTGAGCCGGGGGCTTTCACATCAGACTTAAGAAACCGCCTGCGAGCCCTTTACGCCCAATAATTCCGGACAACGCTTGCCACCTACGTATTACCGCGGCTGCTGGCACGTAGTTAGCCGTGGCTTTC…	Bacillus_Cluster_3	Bacillus_Cluster_B	-	-	-	-	-
AM_112A	M9 + gs	cotyledons	Amadea	72	Pantoea agglomerans	>AM_112AGCGGTCGACTTAACGCGTTTAGCTCCGGAAGCCACTCCTCAAGGGAACAACCTCCAAGTCGACATCGTTTACGGCGTGGACTACCAGGGTATCTAATCCTGTTTGCTCCCCACGCTTTCGCACCTGAGCGTCAGTCTTTGTCCAGGGGGCCGCCTTCGCCACCGGTATTCCTCCAGATCTCTACGCATTTCACCGCTACACCTGGAATTCTACCCCCCTCTACAAGACTCAAGCCTGCCAGTTTCAAATGCAGTTCCCAGGTTAAGCCCGGGGATTTCACATCTGACTTAACAGACCGCCTGCGTGCGCTTTACGCCCAGTAATTCCGATTAACGCTTGCACCCTCCGTATTACCGCGGCTGCTGGCACGGAGTTAGCCGGTGCTTCTTCT…	-	-	TGTCGCAGAAGCTGGAGCTGACCATTCGTCGCGAAGGCAAAGTGCATCAG_x000D_ CAGATTTACGTCCATGGCGTACCGCAGGCACCACTGGCGGTGACGGGTGA_x000D_ GACCGACATTACCGGGACCCGTGTGCGTTTCTGGCCGAGCCACGAAACCT_x000D_ TTACCAACGTGCGCGATTTTGAGTATGACATCCTGGCGAAACGCCTGCGT_x000D_ GAACTCTCATTCCTGAACTCCGGCGTGTCGATTCGTCTGGATGATAAGCG_x000D_ TGATGGTAAAAGCGATCACTTCCACTATGAAGGCGGTATCCGGGCGTTTG_x000D_ TTGAGTACCTCAACAAAAACAAAACCCCGATTCACCCTACCGTGTTCTAT_…	Pantoea_Cluster_B	P. agglomerans CFSAN047153	CP034469.1	100
AM_113A	M9 + gs	embryonic axis	Amadea	72	Pantoea agglomerans	>AM_113ACTAATCCTGTTTGCTCCCCACGCTTTCGCACCTGAGCGTCAGTCTTTGTCCAGGGGGCCGCCTTCGCCACCGGTATTCCTCCAGATCTCTACGCATTTCACCGCTACACCTGGAATTCTACCCCCCTCTACAAGACTCAAGCCTGCCAGTTTCAAATGCAGTTCCCAGGTTAAGCCCGGGGATTTCACATCTGACTTAACAGACCGCCTGCGTGCGCTTTACGCCCAGTAATTCCGATTAACGCTTGCACCCTCCGTATTACCGCGGCTGCTGGCACGGAGTTAGCCGGTGCTTCTTCTGCGGGTAACGTCAATCGACAGGGTTATTAACCCCGTCGCCTTCCTCCCCGCTGAAAGTACTTTACAACCCGAAGGCCTTCTTCATACACGCG…	-	-	CGCCCTGTCGCAGAAGCTGGAGCTGACCATTCGTCGCGAAGGCAAAGTGC_x000D_ ATCAGCAGATTTACGTCCATGGCGTACCGCAGGCACCGCTGGCGGTGACG_x000D_ GGTGAGACCGACATTACCGGGACCCGTGTGCGTTTCTGGCCGAGCCACGA_x000D_ AACCTTTACCAACGTGCGCGATTTTGAGTATGACATCCTGGCGAAACGCC_x000D_ TGCGTGAACTCTCATTCCTCAACTCCGGCGTGTCGATTCGTCTGGATGAT_x000D_ AAGCGTGATGGTAAAAGCGATCACTTCCACTATGAAGGCGGCATCCGGGC_x000D_ GTTTGTTGAGTACCTCAACAAAAACAAAACCCCGATTCACCCTACCGTGT_…	Pantoea_Cluster_A	P. agglomerans ASB05	CP046722.1	100
AM_17A	10% TSA	embryonic axis	Amadea	28	Arthrobacter	>AM17AATGCGTTAGCTACGGCGCGGAAAACGTGGAATGTCCCCCACACCTAGTGCCCAACGTTTACGGCATGGACTACCAGGGTATCTAATCCTGTTCGCTCCCCATGCTTTCGCTCCTCAGCGTCAGTTAATGCCCAGAGACCTGCCTTCGCCATCGGTGTTCCTCCTGATATCTGCGCATTTCACCGCTACACCAGGAATTCCAGTCTCCCCTACATCACTCTAGTCTGCCCGTACCCACCGCAGATCCGGAGTTGAGCCCCGGACTTTCACGGCAGACGCGACAAACCGCCTACGAGCTCTTTACGCCCAATAATTCCGGATAACGCTTGCGCCCTACGTATTACCGCGGCTGCTGGCACGTAGTTAGCCGGCGCTTCTTCTGCAGGTACCGTCA…	Arthrobacter_Cluster_3	Arthrobacter_Cluster_K	-	-	-	-	-
AM_18	M9 + gs	embryonic axis	Amadea	38	Arthrobacter	>AM18CCAGGCGGGGCACTTAATGCGTTAGCTACGGCGCGGAAACGTGGAATGTCCCCCACACCTAGTGCCCAACGTTTACGGCATGGACTACCAGGGTATCTAATCCTGTTCGCTCCCCATGCTTTCGCTCCTCAGCGTCAGTTAATGCCCAGAGACCTGCCTTCGCCATCGGTGTTCCTCCTGATATCTGCGCATTTCACCGCTACACCAGGAATTCCAGTCTCCCCTACATCACTCTAGTCTGCCCGTACCCACCGCAGATCCGGAGTTGAGCCCCGGACTTTCACGGCAGACGCGACAAACCGCCTACGAGCTCTTTACGCCCAATAATTCCGGATAACGCTTGCGCCCTACGTATTACCGCGGCTGCTGGCACGTAGTTAGCCGGCGCTTCTTC…	Arthrobacter_Cluster_1	Arthrobacter_Cluster_J	-	-	-	-	-
AM_19A	10% TSA	cotyledons	Amadea	24	Bacillus	>AM19ACCAGGCGGAGTGCTTAATGCGTTAGCTGCAGCACTAAGGGGCGGAAACCCCCTAACACTTAGCACTCATCGTTTACGGCGTGGACTACCAGGGTATCTAATCCTGTTCGCTCCCCACGCTTTCGCTCCTCAGCGTCAGTTACAGACCAGAGAGTCGCCTTCGCCACTGGTGTTCCTCCACATCTCTACGCATTTCACCGCTACACGTGGAATTCCACTCTCCTCTTCTGCACTCAAGTTTCCCAGTTTCCAATGACCCTCCCCGGTTGAGCCGGGGGCTTTCACATCAGACTTAAGAAACCGCCTGCGAGCCCTTTACGCCCAATAATTCCGGACAACGCTTGCCACCTACGTATTACCGCGGCTGCTGGCACGTAGTTAGCCGTGGCTTTCT…	Bacillus_Cluster_3	Bacillus_Cluster_B	-	-	-	-	-
AM_19B	10% TSA	cotyledons	Amadea	24	Bacillus	>AM_19BAGGCGGAGTGCTTAATGCGTTAGCTGCAGCACTAAGGGGCGGAAACCCCCTAACACTTAGCACTCATCGTTTACGGCGTGGACTACCAGGGTATCTAATCCTGTTCGCTCCCCACGCTTTCGCTCCTCAGCGTCAGTTACAGACCAGAGAGTCGCCTTCGCCACTGGTGTTCCTCCACATCTCTACGCATTTCACCGCTACACGTGGAATTCCACTCTCCTCTTCTGCACTCAAGTTTCCCAGTTTCCAATGACCCTCCCCGGTTGAGCCGGGGGCTTTCACATCAGACTTAAGAAACCGCCTGCGAGCCCTTTACGCCCAATAATTCCGGACAACGCTTGCCACCTACGTATTACCGCGGCTGCTGGCACGTAGTTAGCCGTGGCTTTCTG…	Bacillus_Cluster_3	Bacillus_Cluster_B	-	-	-	-	-
AM_20A	10% TSA	cotyledons	Amadea	48	Bacillus	>AM_20AGGCGGAGTGCTTAATGCGTTAGCTGCAGCACTAAGGGGCGGAAACCCCCTAACACTTAGCACTCATCGTTTACGGCGTGGACTACCAGGGTATCTAATCCTGTTCGCTCCCCACGCTTTCGCTCCTCAGCGTCAGTTACAGACCAGAGAGTCGCCTTCGCCACTGGTGTTCCTCCACATCTCTACGCATTTCACCGCTACACGTGGAATTCCACTCTCCTCTTCTGCACTCAAGTTTCCCAGTTTCCAATGACCCTCCCCGGTTGAGCCGGGGGCTTTCACATCAGACTTAAGAAACCGCCTGCGAGCCCTTTACGCCCAATAATTCCGGACAACGCTTGCCACCTACGTATTACCGCGGCTGCTGGCACGTAGTTAGCCGTGGCTTTCTGG…	Bacillus_Cluster_3	Bacillus_Cluster_B	-	-	-	-	-
AM_20B	10% TSA	cotyledons	Amadea	21	Bacillus	>AM_20BCCAGGCGGAGTGCTTAATGCGTTAGCTGCAGCACTAAGGGGCGGAAACCCCCTAACACTTAGCACTCATCGTTTACGGCGTGGACTACCAGGGTATCTAATCCTGTTCGCTCCCCACGCTTTCGCTCCTCAGCGTCAGTTACAGACCAGAGAGTCGCCTTCGCCACTGGTGTTCCTCCACATCTCTACGCATTTCACCGCTACACGTGGAATTCCACTCTCCTCTTCTGCACTCAAGTTTCCCAGTTTCCAATGACCCTCCCCGGTTGAGCCGGGGGCTTTCACATCAGACTTAAGAAACCGCCTGCGAGCCCTTTACGCCCAATAATTCCGGACAACGCTTGCCACCTACGTATTACCGCGGCTGCTGGCACGTAGTTAGCCGTGGCTTTC…	Bacillus_Cluster_3	Bacillus_Cluster_B	-	-	-	-	-
AM_21	10% TSA	cotyledons	Amadea	21	Arthrobacter	>AM21CCAGGCGGGGCACTTAATGCGTTAGCTACGGCGCGGAAACGTGGAATGTCCCCCACACCTAGTGCCCAACGTTTACGGCATGGACTACCAGGGTATCTAATCCTGTTCGCTCCCCATGCTTTCGCTCCTCAGCGTCAGTTAATGCCCAGAGACCTGCCTTCGCCATCGGTGTTCCTCCTGATATCTGCGCATTTCACCGCTACACCAGGAATTCCAGTCTCCCCTACATCACTCTAGTCTGCCCGTACCCACCGCAGATCCGGAGTTGAGCCCCGGACTTTCACGGCAGACGCGACAAACCGCCTACGAGCTCTTTACGCCCAATAATTCCGGATAACGCTTGCGCCCTACGTATTACCGCGGCTGCTGGCACGTAGTTAGCCGGCGCTTCTTC…	Arthrobacter_Cluster_3	Arthrobacter_Cluster_G	-	-	-	-	-
AM_22	10% TSA	embryonic axis	Amadea	21	Bacillus	>AM_22GGCGGAGTGCTTAATGCGTTAGCTGCAGCACTAAAGGGCGGAAACCCTCTAACACTTAGCACTCATCGTTTACGGCGTGGACTACCAGGGTATCTAATCCTGTTTGCTCCCCACGCTTTCGCGCCTCAGCGTCAGTTACAGACCAAAAAGCCGCCTTCGCCACTGGTGTTCCTCCACATCTCTACGCATTTCACCGCTACACGTGGAATTCCGCTTTTCTCTTCTGCACTCAAGTTCCCCAGTTTCCAATGACCCTCCACGGTTGAGCCGTGGGCTTTCACATCAGACTTAAGAAACCGCCTGCGCGCGCTTTACGCCCAATAATTCCGGATAACGCTTGCCACCTACGTATTACCGCGGCTGCTGGCACGTAGTTAGCCGTGGCTTTCTGGT…	Bacillus_Cluster_2	Bacillus_Cluster_A	-	-	-	-	-
AM_23	10% TSA	embryonic axis	Amadea	21	Arthrobacter	>AM23TCCAGGCGGGGCACTTAATGCGTTAGCTACGGCGCGGAAACGTGGAATGTCCCCCACACCTAGTGCCCAACGTTTACGGCATGGACTACCAGGGTATCTAATCCTGTTCGCTCCCCATGCTTTCGCTCCTCAGCGTCAGTTAATGCCCAGAGACCTGCCTTCGCCATCGGTGTTCCTCCTGATATCTGCGCATTTCACCGCTACACCAGGAATTCCAGTCTCCCCTACATCACTCTAGTCTGCCCGTACCCACCGCAGATCCGGAGTTGAGCCCCGGACTTTCACGGCAGACGCGACAAACCGCCTACGAGCTCTTTACGCCCAATAATTCCGGATAACGCTTGCGCCCTACGTATTACCGCGGCTGCTGGCACGTAGTTAGCCGGCGCTTCTT…	Arthrobacter_Cluster_3	Arthrobacter_Cluster_K	-	-	-	-	-
AM_25A	M9 + gs	cotyledons	Amadea	38	Bacillus	>AM_25AATGCTTAATGCGTTAGCTGCAGCACTAAGGGGCGGAAACCCCCTAACACTTAGCACTCATCGTTTACGGCGTGGACTACCAGGGTATCTAATCCTGTTCGCTCCCCACGCTTTCGCTCCTCAGCGTCAGTTACAGACCAGAGAGTCGCCTTCGCCACTGGTGTTCCTCCACATCTCTACGCATTTCACCGCTACACGTGGAATTCCACTCTCCTCTTCTGCACTCAAGTTTCCCAGTTTCCAATGACCCTCCCCGGTTGAGCCGGGGGCTTTCACATCAGACTTAAGAAACCGCCTGCGAGCCCTTTACGCCCAATAATTCCGGACAACGCTTGCCACCTACGTATTACCGCGGCTGCTGGCACGTAGTTAGCCGTGGCTTTCTGGTTAGGT…	Bacillus_Cluster_3	Bacillus_Cluster_B	-	-	-	-	-
AM_25B	M9 + gs	cotyledons	Amadea	38	Bacillus	>AM_25BCCAGGCGGAGTGCTTAATGCGTTAGCTGCAGCACTAAGGGGCGGAAACCCCCTAACACTTAGCACTCATCGTTTACGGCGTGGACTACCAGGGTATCTAATCCTGTTCGCTCCCCACGCTTTCGCTCCTCAGCGTCAGTTACAGACCAGAGAGTCGCCTTCGCCACTGGTGTTCCTCCACATCTCTACGCATTTCACCGCTACACGTGGAATTCCACTCTCCTCTTCTGCACTCAAGTTTCCCAGTTTCCAATGACCCTCCCCGGTTGAGCCGGGGGCTTTCACATCAGACTTAAGAAACCGCCTGCGAGCCCTTTACGCCCAATAATTCCGGACAACGCTTGCCACCTACGTATTACCGCGGCTGCTGGCACGTAGTTAGCCGTGGCTTTC…	Bacillus_Cluster_3	Bacillus_Cluster_B	-	-	-	-	-
AM_26	M9 + gs	cotyledons	Amadea	38	Bacillus	>AM_26CAGGCGGAGTGCTTAATGCGTTAGCTGCAGCACTAAGGGGCGGAAACCCCCTAACACTTAGCACTCATCGTTTACGGCGTGGACTACCAGGGTATCTAATCCTGTTCGCTCCCCACGCTTTCGCTCCTCAGCGTCAGTTACAGACCAGAGAGTCGCCTTCGCCACTGGTGTTCCTCCACATCTCTACGCATTTCACCGCTACACGTGGAATTCCACTCTCCTCTTCTGCACTCAAGTTTCCCAGTTTCCAATGACCCTCCCCGGTTGAGCCGGGGGCTTTCACATCAGACTTAAGAAACCGCCTGCGAGCCCTTTACGCCCAATAATTCCGGACAACGCTTGCCACCTACGTATTACCGCGGCTGCTGGCACGTAGTTAGCCGTGGCTTTCTG…	Bacillus_Cluster_3	Bacillus_Cluster_B	-	-	-	-	-
AM_27A	M9 + gs	embryonic axis	Amadea	38	Arthrobacter	>AM27AAGGCGGGGCCTTAATGCGTTAGCTACGGCGCGGAAACGTGGAATGTCCCCCACACCTAGTGCCCAACGTTTACGGCATGGACTACCAGGGTATCTAATCCTGTTCGCTCCCCATGCTTTCGCTCCTCAGCGTCAGTTAATGCCCAGAGACCTGCCTTCGCCATCGGTGTTCCTCCTGATATCTGCGCATTTCACCGCTACACCAGGAATTCCAGTCTCCCCTACATCACTCTAGTCTGCCCGTACCCACCGCAGATCCGGAGTTGAGCCCCGGACTTTCACGGCAGACGCGACAAACCGCCTACGAGCTCTTTACGCCCAATAATTCCGGATAACGCTTGCGCCCTACGTATTACCGCGGCTGCTGGCACGTAGTTAGCCGGCGCTTCTTCTG…	Arthrobacter_Cluster_1	Arthrobacter_Cluster_J	-	-	-	-	-
AM_27B	M9 + gs	embryonic axis	Amadea	38	Arthrobacter	>AM27BCCAGGCGGGGCACTTAATGCGTTAGCTACGGCGCGGAAACGTGGAATGTCCCCCACACCTAGTGCCCAACGTTTACGGCATGGACTACCAGGGTATCTAATCCTGTTCGCTCCCCATGCTTTCGCTCCTCAGCGTCAGTTAATGCCCAGAGACCTGCCTTCGCCATCGGTGTTCCTCCTGATATCTGCGCATTTCACCGCTACACCAGGAATTCCAGTCTCCCCTACATCACTCTAGTCTGCCCGTACCCACCGCAGATCCGGAGTTGAGCCCCGGACTTTCACGGCAGACGCGACAAACCGCCTACGAGCTCTTTACGCCCAATAATTCCGGATAACGCTTGCGCCCTACGTATTACCGCGGCTGCTGGCACGTAGTTAGCCGGCGCTTCTT…	Arthrobacter_Cluster_3	Arthrobacter_Cluster_G	-	-	-	-	-
AM_28A	M9 + gs	embryonic axis	Amadea	38	Arthrobacter	>AM28ACCAGGCGGGGCACTTAATGCGTTAGCTACGGCGCGGAAACGTGGAATGTCCCCCACACCTAGTGCCCAACGTTTACGGCATGGACTACCAGGGTATCTAATCCTGTTCGCTCCCCATGCTTTCGCTCCTCAGCGTCAGTTAATGCCCAGAGACCTGCCTTCGCCATCGGTGTTCCTCCTGATATCTGCGCATTTCACCGCTACACCAGGAATTCCAGTCTCCCCTACATCACTCTAGTCTGCCCGTACCCACCGCAGATCCGGAGTTGAGCCCCGGACTTTCACGGCAGACGCGACAAACCGCCTACGAGCTCTTTACGCCCAATAATTCCGGATAACGCTTGCGCCCTACGTATTACCGCGGCTGCTGGCACGTAGTTAGCCGGCGCTTCTT…	Arthrobacter_Cluster_1	Arthrobacter_Cluster_J	-	-	-	-	-
AM_28B	M9 + gs	embryonic axis	Amadea	38	Bacillus	>AM_28BAGGCGGAGTGCTTAATGCGTTAGCTGCAGCACTAAGGGGCGGAAACCCCCTAACACTTAGCACTCATCGTTTACGGCGTGGACTACCAGGGTATCTAATCCTGTTCGCTCCCCACGCTTTCGCTCCTCAGCGTCAGTTACAGACCAGAGAGTCGCCTTCGCCACTGGTGTTCCTCCACATCTCTACGCATTTCACCGCTACACGTGGAATTCCACTCTCCTCTTCTGCACTCAAGTTTCCCAGTTTCCAATGACCCTCCCCGGTTGAGCCGGGGGCTTTCACATCAGACTTAAGAAACCGCCTGCGAGCCCTTTACGCCCAATAATTCCGGACAACGCTTGCCACCTACGTATTACCGCGGCTGCTGGCACGTAGTTAGCCGTGGCTTTCTG…	Bacillus_Cluster_3	Bacillus_Cluster_B	-	-	-	-	-
AM_88A	10% TSA	cotyledons	Amadea	24	Pantoea agglomerans	>AM_88AGCGGTCGACTTAACGCGTTAGCTCCGGAAGCCACTCCTCAAGGGAACAACCTCCAAGTCGACATCGTTTACGGCGTGGACTACCAGGGTATCTAATCCTGTTTGCTCCCCACGCTTTCGCACCTGAGCGTCAGTCTTTGTCCAGGGGGCCGCCTTCGCCACCGGTATTCCTCCAGATCTCTACGCATTTCACCGCTACACCTGGAATTCTACCCCCCTCTACAAGACTCAAGCCTGCCAGTTTCAAATGCAGTTCCCAGGTTAAGCCCGGGGATTTCACATCTGACTTAACAGACCGCCTGCGTGCGCTTTACGCCCAGTAATTCCGATTAACGCTTGCACCCTCCGTATTACCGCGGCTGCTGGCACGGAGTTAGCCGGTGCTTCTTCTGC…	-	-	AACGCCCTGTCGCAGAAGCTGGAGCTGACCATTCGTCGCGAAGGCAAAGT_x000D_ GCATCAGCAGATTTACGTCCATGGCGTACCGCAGGCACCACTGGCGGTGA_x000D_ CGGGTGAGACCGACATTACCGGGACCCGTGTGCGTTTCTGGCCGAGCCAC_x000D_ GAAACCTTTACCAACGTGCGCGATTTTGAGTATGACATCCTGGCGAAACG_x000D_ CCTGCGTGAACTCTCATTCCTGAACTCCGGCGTGTCGATTCGTCTGGATG_x000D_ ATAAGCGTGATGGTAAAAGCGATCACTTCCACTATGAAGGCGGTATCCGG_x000D_ GCGTTTGTTGAGTACCTCAACAAAAACAAAACCCCGATTCACCCTACCGT_…	Pantoea_Cluster_B	P. agglomerans ASB05	CP046722.1	100
AM_88B	10% TSA	cotyledons	Amadea	24	Pantoea agglomerans	>AM_88BCTTAACGCGTTAGCTCCGGAAGCCACTCCTCAAGGGAACAACCTCCAAGTCGACATCGTTTACGGCGTGGACTACCAGGGTATCTAATCCTGTTTGCTCCCCACGCTTTCGCACCTGAGCGTCAGTCTTTGTCCAGGGGGCCGCCTTCGCCACCGGTATTCCTCCAGATCTCTACGCATTTCACCGCTACACCTGGAATTCTACCCCCCTCTACAAGACTCAAGCCTGCCAGTTTCAAATGCAGTTCCCAGGTTAAGCCCGGGGATTTCACATCTGACTTAACAGACCGCCTGCGTGCGCTTTACGCCCAGTAATTCCGATTAACGCTTGCACCCTCCGTATTACCGCGGCTGCTGGCACGGAGTTAGCCGGTGCTTCTTCTGCGGGTAACG…	-	-	AAGCTGGAGCTGACCATTCGTCGCGAAGGCAAAGTGCATCAGCAGATTTA_x000D_ CGTCCATGGCGTACCGCAGGCACCACTGGCGGTGACGGGTGAGACCGACA_x000D_ TTACCGGGACCCGTGTGCGTTTCTGGCCGAGCCACGAAACCTTTACCAAC_x000D_ GTGCGCGATTTTGAGTATGACATCCTGGCGAAACGCCTGCGTGAACTCTC_x000D_ ATTCCTGAACTCCGGCGTGTCGATTCGTCTGGATGATAAGCGTGATGGTA_x000D_ AAAGCGATCACTTCCACTATGAAGGCGGTATCCGGGCGTTTGTTGAGTAC_x000D_ CTCAACAAAAACAAAACCCCGATTCACCCTACCGTGTTCTATTTCTCTAC_…	Pantoea_Cluster_B	P. agglomerans ASB05	CP046722.1	100
AM_88C	10% TSA	cotyledons	Amadea	24	Pantoea agglomerans	>AM_88CGCGGTCGACTTAACGCGTTAGCTCCGGAAGCCACTCCTCAAGGGAACAACCTCCAAGTCGACATCGTTTACGGCGTGGACTACCAGGGTATCTAATCCTGTTTGCTCCCCACGCTTTCGCACCTGAGCGTCAGTCTTTGTCCAGGGGGCCGCCTTCGCCACCGGTATTCCTCCAGATCTCTACGCATTTCACCGCTACACCTGGAATTCTACCCCCCTCTACAAGACTCAAGCCTGCCAGTTTCAAATGCAGTTCCCAGGTTAAGCCCGGGGATTTCACATCTGACTTAACAGACCGCCTGCGTGCGCTTTACGCCCAGTAATTCCGATTAACGCTTGCACCCTCCGTATTACCGCGGCTGCTGGCACGGAGTTAGCCGGTGCTTCTTCTGC…	-	-	ATTTACGTCCATGGCGTACCGCAGGCACCACTGGCGGTGACGGGTGAGAC_x000D_ CGACATTACCGGGACCCGTGTGCGTTTCTGGCCGAGCCACGAAACCTTTA_x000D_ CCAACGTGCGCGATTTTGAGTATGACATCCTGGCGAAACGCCTGCGTGAA_x000D_ CTCTCATTCCTGAACTCCGGCGTGTCGATTCGTCTGGATGATAAGCGTGA_x000D_ TGGTAAAAGCGATCACTTCCACTATGAAGGCGGTATCCGGGCGTTTGTTG_x000D_ AGTACCTCAACAAAAACAAAACCCCGATTCACCCTACCGTGTTCTATTTC_x000D_ TCTACCGAGAAAGATGGCATTGGTGTGGAAGTGGCGCTGCAGTGGAACGA_…	Pantoea_Cluster_B	P. agglomerans ASB05	CP046722.1	100
AM_89	10% TSA	cotyledons	Amadea	24	Bacillus	>AM_89TCCAGGCGGAGTGCTTAATGCGTTAGCTGCAGCACTAAGGGGCGGAAACCCCCTAACACTTAGCACTCATCGTTTACGGCGTGGACTACCAGGGTATCTAATCCTGTTCGCTCCCCACGCTTTCGCTCCTCAGCGTCAGTTACAGACCAGAGAGTCGCCTTCGCCACTGGTGTTCCTCCACATCTCTACGCATTTCACCGCTACACGTGGAATTCCACTCTCCTCTTCTGCACTCAAGTTTCCCAGTTTCCAATGACCCTCCCCGGTTGAGCCGGGGGCTTTCACATCAGACTTAAGAAACCGCCTGCGAGCCCTTTACGCCCAATAATTCCGGACAACGCTTGCCACCTACGTATTACCGCGGCTGCTGGCACGTAGTTAGCCGTGGCTTTC…	Bacillus_Cluster_3	Bacillus_Cluster_B	-	-	-	-	-
AM_90	10% TSA	cotyledons	Amadea	24	Bacillus	>AM_90CCAGGCGGAGTGCTTAATGCGTTAGCTGCAGCACTAAGGGGCGGAAACCCCCTAACACTTAGCACTCATCGTTTACGGCGTGGACTACCAGGGTATCTAATCCTGTTCGCTCCCCACGCTTTCGCTCCTCAGCGTCAGTTACAGACCAGAGAGTCGCCTTCGCCACTGGTGTTCCTCCACATCTCTACGCATTTCACCGCTACACGTGGAATTCCACTCTCCTCTTCTGCACTCAAGTTTCCCAGTTTCCAATGACCCTCCCCGGTTGAGCCGGGGGCTTTCACATCAGACTTAAGAAACCGCCTGCGAGCCCTTTACGCCCAATAATTCCGGACAACGCTTGCCACCTACGTATTACCGCGGCTGCTGGCACGTAGTTAGCCGTGGCTTTCT…	Bacillus_Cluster_3	Bacillus_Cluster_B	-	-	-	-	-
AM_91A	10% TSA	embryonic axis	Amadea	24	Pantoea agglomerans	>AM_91ACCCGGCGGTCGACTTAACGCGTTAGCTCCGGAAGCCACTCCTCAAGGGAACAACCTCCAAGTCGACATCGTTTACGGCGTGGACTACCAGGGTATCTAATCCTGTTTGCTCCCCACGCTTTCGCACCTGAGCGTCAGTCTTTGTCCAGGGGGCCGCCTTCGCCACCGGTATTCCTCCAGATCTCTACGCATTTCACCGCTACACCTGGAATTCTACCCCCCTCTACAAGACTCAAGCCTGCCAGTTTCAAATGCAGTTCCCAGGTTAAGCCCGGGGATTTCACATCTGACTTAACAGACCGCCTGCGTGCGCTTTACGCCCAGTAATTCCGATTAACGCTTGCACCCTCCGTATTACCGCGGCTGCTGGCACGGAGTTAGCCGGTGCTTCTT…	-	-	CGCCCTGTCGCAGAAGCTGGAGCTGACCATTCGTCGCGAAGGCAAAGTGC_x000D_ ATCAGCAGATTTACGTCCATGGCGTACCGCAGGCACCGCTGGCGGTGACG_x000D_ GGTGAGACCGACATTACCGGGACCCGTGTGCGTTTCTGGCCGAGCCACGA_x000D_ AACCTTTACCAACGTGCGCGATTTTGAGTATGACATCCTGGCGAAACGCC_x000D_ TGCGTGAACTCTCATTCCTCAACTCCGGCGTGTCGATTCGTCTGGATGAT_x000D_ AAGCGTGATGGTAAAAGCGATCACTTCCACTATGAAGGCGGCATCCGGGC_x000D_ GTTTGTTGAGTACCTCAACAAAAACAAAACCCCGATTCACCCTACCGTGT_…	Pantoea_Cluster_C	P. agglomerans CFSAN047153	CP034469.1	100
AM_91C	10% TSA	embryonic axis	Amadea	24	Pantoea agglomerans	>AM_91CCCCAGGCGGTCGACTTAACGCGTTAGCTCCGGAAGCCACTCCTCAAGGGAACAACCTCCAAGTCGACATCGTTTACGGCGTGGACTACCAGGGTATCTAATCCTGTTTGCTCCCCACGCTTTCGCACCTGAGCGTCAGTCTTTGTCCAGGGGGCCGCCTTCGCCACCGGTATTCCTCCAGATCTCTACGCATTTCACCGCTACACCTGGAATTCTACCCCCCTCTACAAGACTCAAGCCTGCCAGTTTCAAATGCAGTTCCCAGGTTAAGCCCGGGGATTTCACATCTGACTTAACAGACCGCCTGCGTGCGCTTTACGCCCAGTAATTCCGATTAACGCTTGCACCCTCCGTATTACCGCGGCTGCTGGCACGGAGTTAGCCGGTGCTTCT…	-	-	CGCCCTGTCGCAGAAGCTGGAGCTGACCATTCGTCGCGAAGGCAAAGTGC_x000D_ ATCAGCAGATTTACGTCCATGGCGTACCGCAGGCACCGCTGGCGGTGACG_x000D_ GGTGAGACCGACATTACCGGGACCCGTGTGCGTTTCTGGCCGAGCCACGA_x000D_ AACCTTTACCAACGTGCGCGATTTTGAGTATGACATCCTGGCGAAACGCC_x000D_ TGCGTGAACTCTCATTCCTCAACTCCGGCGTGTCGATTCGTCTGGATGAT_x000D_ AAGCGTGATGGTAAAAGCGATCACTTCCACTATGAAGGCGGCATCCGGGC_x000D_ GTTTGTTGAGTACCTCAACAAAAACAAAACCCCGATTCACCCTACCGTGT_…	Pantoea_Cluster_C	P. agglomerans CFSAN047153	CP034469.1	100
AM_92	10% TSA	embryonic axis	Amadea	24	Bacillus	>AM_92CCAGGCGGAGTGCTTAATGCGTTAGCTGCAGCACTAAGGGGCGGAAACCCCCTAACACTTAGCACTCATCGTTTACGGCGTGGACTACCAGGGTATCTAATCCTGTTCGCTCCCCACGCTTTCGCTCCTCAGCGTCAGTTACAGACCAGAGAGTCGCCTTCGCCACTGGTGTTCCTCCACATCTCTACGCATTTCACCGCTACACGTGGAATTCCACTCTCCTCTTCTGCACTCAAGTTTCCCAGTTTCCAATGACCCTCCCCGGTTGAGCCGGGGGCTTTCACATCAGACTTAAGAAACCGCCTGCGAGCCCTTTACGCCCAATAATTCCGGACAACGCTTGCCACCTACGTATTACCGCGGCTGCTGGCACGTAGTTAGCCGTGGCTTTCT…	Bacillus_Cluster_3	Bacillus_Cluster_B	-	-	-	-	-
AM_93A	M9 + sug	cotyledons	Amadea	72	Pantoea agglomerans	>AM_93AGCGTTAGCTCCGGAAGCCACTCCTCAAGGGAACAACCTCCAAGTCGACATCGTTTACGGCGTGGACTACCAGGGTATCTAATCCTGTTTGCTCCCCACGCTTTCGCACCTGAGCGTCAGTCTTTGTCCAGGGGGCCGCCTTCGCCACCGGTATTCCTCCAGATCTCTACGCATTTCACCGCTACACCTGGAATTCTACCCCCCTCTACAAGACTCAAGCCTGCCAGTTTCAAATGCAGTTCCCAGGTTAAGCCCGGGGATTTCACATCTGACTTAACAGACCGCCTGCGTGCGCTTTACGCCCAGTAATTCCGATTAACGCTTGCACCCTCCGTATTACCGCGGCTGCTGGCACGGAGTTAGCCGGTGCTTCTTCTGCGGGTAACGTCAATC…	-	-	CGCCCTGTCGCAGAAGCTGGAGCTGACCATTCGTCGCGAAGGCAAAGTGC_x000D_ ATCAGCAGATTTACGTCCATGGCGTACCGCAGGCACCACTGGCGGTGACG_x000D_ GGTGAGACCGACATTACCGGGACCCGTGTGCGTTTCTGGCCGAGCCACGA_x000D_ AACCTTTACCAACGTGCGCGATTTTGAGTATGACATCCTGGCGAAACGCC_x000D_ TGCGTGAACTCTCATTCCTGAACTCCGGCGTGTCGATTCGTCTGGATGAT_x000D_ AAGCGTGATGGTAAAAGCGATCACTTCCACTATGAAGGCGGTATCCGGGC_x000D_ GTTTGTTGAGTACCTCAACAAAAACAAAACCCCGATTCACCCTACCGTGT_…	Pantoea_Cluster_B	P. agglomerans C410P1	CP016889.1	99
AM_93B	M9 + sug	cotyledons	Amadea	72	Pantoea agglomerans	>AM_93BAGGCGGTCGACTTAACGCGTTAGCTCCGGAAGCCACTCCTCAAGGGAACAACCTCCAAGTCGACATCGTTTACGGCGTGGACTACCAGGGTATCTAATCCTGTTTGCTCCCCACGCTTTCGCACCTGAGCGTCAGTCTTTGTCCAGGGGGCCGCCTTCGCCACCGGTATTCCTCCAGATCTCTACGCATTTCACCGCTACACCTGGAATTCTACCCCCCTCTACAAGACTCAAGCCTGCCAGTTTCAAATGCAGTTCCCAGGTTAAGCCCGGGGATTTCACATCTGACTTAACAGACCGCCTGCGTGCGCTTTACGCCCAGTAATTCCGATTAACGCTTGCACCCTCCGTATTACCGCGGCTGCTGGCACGGAGTTAGCCGGTGCTTCTTCT…	-	-	CCCTGTCGCAGAAGCTGGAGCTGACCATTCGTCGCGAAGGCAAAGTGCAT_x000D_ CAGCAGATTTACGTCCATGGCGTACCGCAGGCACCACTGGCGGTGACGGG_x000D_ TGAGACCGACATTACCGGGACCCGTGTGCGTTTCTGGCCGAGCCACGAAA_x000D_ CCTTTACCAACGTGCGCGATTTTGAGTATGACATCCTGGCGAAACGCCTG_x000D_ CGTGAACTCTCATTCCTGAACTCCGGCGTGTCGATTCGTCTGGATGATAA_x000D_ GCGTGATGGTAAAAGCGATCACTTCCACTATGAAGGCGGTATCCGGGCGT_x000D_ TTGTTGAGTACCTCAACAAAAACAAAACCCCGATTCACCCTACCGTGTTC_…	Pantoea_Cluster_B	P. agglomerans C410P1	CP016889.1	99
AM_93C	M9 + sug	cotyledons	Amadea	72	Pantoea agglomerans	>AM_93CTTAACTGCGTTAGCTCCGGAAGCCACTCCTCAAGAGGAACAACCTCCAAGTCGACATCGTTTACGGCGTGGACTACCAGGGTATCTAATCCTGTTTGCTCCCCACGCTTTCGCACCTGAGCGTCAGTCTTTGTCCAGGGGGCCGCCTTCGCCACCGGTATTCCTCCAGATCTCTACGCATTTCACCGCTACACCTGGAATTCTACCCCCCTCTACAAGACTCAAGCCTGCCAGTTTCAAATGCAGTTCCCAGGTTAAGCCCGGGGATTTCACATCTGACTTAACAGACCGCCTGCGTGCGCTTTACGCCCAGTAATTCCGATTAACGCTTGCACCCTCCGTATTACCGCGGCTGCTGGCACGGAGTTAGCCGGTGCTTCTTCTGCGGGTAAC…	-	-	AAGCTGGAGCTGACCATTCGTCGCGAAGGCAAAGTGCATCAGCAGATTTA_x000D_ CGTCCATGGCGTACCGCAGGCACCACTGGCGGTGACGGGTGAGACCGACA_x000D_ TTACCGGGACCCGTGTGCGTTTCTGGCCGAGCCACGAAACCTTTACCAAC_x000D_ GTGCGCGATTTTGAGTATGACATCCTGGCGAAACGCCTGCGTGAACTCTC_x000D_ ATTCCTGAACTCCGGCGTGTCGATTCGTCTGGATGATAAGCGTGATGGTA_x000D_ AAAGCGATCACTTCCACTATGAAGGCGGTATCCGGGCGTTTGTTGAGTAC_x000D_ CTCAACAAAAACAAAACCCCGATTCACCCTACCGTGTTCTATTTCTCTAC_…	Pantoea_Cluster_B	P. agglomerans C410P1	CP016889.1	99
AM_94	M9 + sug	cotyledons	Amadea	72	Pantoea agglomerans	>AM_94TAACGCGTTAGCTCCGGAAGCCACTCCTCAAGGGAACAACCTCCAAGTCGACATCGTTTACGGCGTGGACTACCAGGGTATCTAATCCTGTTTGCTCCCCACGCTTTCGCACCTGAGCGTCAGTCTTTGTCCAGGGGGCCGCCTTCGCCACCGGTATTCCTCCAGATCTCTACGCATTTCACCGCTACACCTGGAATTCTACCCCCCTCTACAAGACTCAAGCCTGCCAGTTTCAAATGCAGTTCCCAGGTTAAGCCCGGGGATTTCACATCTGACTTAACAGACCGCCTGCGTGCGCTTTACGCCCAGTAATTCCGATTAACGCTTGCACCCTCCGTATTACCGCGGCTGCTGGCACGGAGTTAGCCGGTGCTTCTTCTGCGGGTAACGTCA…	-	-	CGCCCTGTCGCAGAAGCTGGAGCTGACCATTCGTCGCGAAGGCAAAGTGC_x000D_ ATCAGCAGATTTACGTCCATGGCGTACCGCAGGCACCACTGGCGGTGACG_x000D_ GGTGAGACCGACATTACCGGGACCCGTGTGCGTTTCTGGCCGAGCCACGA_x000D_ AACCTTTACCAACGTGCGCGATTTTGAGTATGACATCCTGGCGAAACGCC_x000D_ TGCGTGAACTCTCATTCCTGAACTCCGGCGTGTCGATTCGTCTGGATGAT_x000D_ AAGCGTGATGGTAAAAGCGATCACTTCCACTATGAAGGCGGTATCCGGGC_x000D_ GTTTGTTGAGTACCTCAACAAAAACAAAACCCCGATTCACCCTACCGTGT_…	Pantoea_Cluster_B	P. agglomerans C410P1	CP016889.1	99
AM_95A	M9 + sug	embryonic axis	Amadea	72	Pantoea agglomerans	>AM_95AAGCCACTCCTCAAGGGAACAACCTCCAAGTCGACATCGTTTACGGCGTGGACTACCAGGGTATCTAATCCTGTTTGCTCCCCACGCTTTCGCACCTGAGCGTCAGTCTTTGTCCAGGGGGCCGCCTTCGCCACCGGTATTCCTCCAGATCTCTACGCATTTCACCGCTACACCTGGAATTCTACCCCCCCTCTACAAGACTCAAGCCTGCCAGTTTCAAATGCAGTTCCCAGGTTAAGCCCGGGGATTTCACATCTGACTTAACAGACCGCCTGCGTGCGCTTTACGCCCAGTAATTCCGATTAACGCTTGCACCCTCCGTATTACCGCGGCTGCTGGCACGGAGTTAGCCGGTGCTTCTTCTGCGGGTAACGTCAATCGACAGGGTTATTA…	-	-	CGCCCTGTCGCAGAAGCTGGAGCTGACCATTCGTCGCGAAGGCAAAGTGC_x000D_ ATCAGCAGATTTACGTCCATGGCGTACCGCAGGCACCGCTGGCGGTGACG_x000D_ GGTGAGACCGACATTACCGGGACCCGTGTGCGTTTCTGGCCGAGCCACGA_x000D_ AACCTTTACCAACGTGCGCGATTTTGAGTATGACATCCTGGCGAAACGCC_x000D_ TGCGTGAACTCTCATTCCTCAACTCCGGCGTGTCGATTCGTCTGGATGAT_x000D_ AAGCGTGATGGTAAAAGCGATCACTTCCACTATGAAGGCGGCATCCGGGC_x000D_ GTTTGTTGAGTACCTCAACAAAAACAAAACCCCGATTCACCCTACCGTGT_…	Pantoea_Cluster_A	P. agglomerans L15	CP034148.1	99
AM_95B	M9 + sug	embryonic axis	Amadea	72	Pantoea agglomerans	>AM_95BGACTTAACGCGTTAGCTCCGGAAGCCACTCCTCAAGGGAACAACCTCCAAGTCGACATCGTTTACGGCGTGGACTACCAGGGTATCTAATCCTGTTTGCTCCCCACGCTTTCGCACCTGAGCGTCAGTCTTTGTCCAGGGGGCCGCCTTCGCCACCGGTATTCCTCCAGATCTCTACGCATTTCACCGCTACACCTGGAATTCTACCCCCCTCTACAAGACTCAAGCCTGCCAGTTTCAAATGCAGTTCCCAGGTTAAGCCCGGGGATTTCACATCTGACTTAACAGACCGCCTGCGTGCGCTTTACGCCCAGTAATTCCGATTAACGCTTGCACCCTCCGTATTACCGCGGCTGCTGGCACGGAGTTAGCCGGTGCTTCTTCTGCGGGTAA…	-	-	CGCCCTGTCGCAGAAGCTGGAGCTGACCATTCGTCGCGAAGGCAAAGTGC_x000D_ ATCAGCAGATTTACGTCCATGGCGTACCGCAGGCACCGCTGGCGGTGACG_x000D_ GGTGAGACCGACATTACCGGGACCCGTGTGCGTTTCTGGCCGAGCCACGA_x000D_ AACCTTTACCAACGTGCGCGATTTTGAGTATGACATCCTGGCGAAACGCC_x000D_ TGCGTGAACTCTCATTCCTCAACTCCGGCGTGTCGATTCGTCTGGATGAT_x000D_ AAGCGTGATGGTAAAAGCGATCACTTCCACTATGAAGGCGGCATCCGGGC_x000D_ GTTTGTTGAGTACCTCAACAAAAACAAAACCCCGATTCACCCTACCGTGT_…	Pantoea_Cluster_A	P. agglomerans L15	CP034148.1	99
AM_97A	M9 + sug	cotyledons	Amadea	72	Bacillus	>AM97AGGCGGAGTGCTTAATGCGTTAGCTGCAGCACTAAGGGGCGGAAACCCCCTAACACTTAGCACTCATCGTTTACGGCGTGGACTACCAGGGTATCTAATCCTGTTCGCTCCCCACGCTTTCGCTCCTCAGCGTCAGTTACAGACCAGAGAGTCGCCTTCGCCACTGGTGTTCCTCCACATCTCTACGCATTTCACCGCTACACGTGGAATTCCACTCTCCTCTTCTGCACTCAAGTTTCCCAGTTTCCAATGACCCTCCCCGGTTGAGCCGGGGGCTTTCACATCAGACTTAAGAAACCGCCTGCGAGCCCTTTACGCCCAATAATTCCGGACAACGCTTGCCACCTACGTATTACCGCGGCTGCTGGCACGTAGTTAGCCGTGGCTTTCTGGT…	Bacillus_Cluster_3	Bacillus_Cluster_B	-	-	-	-	-
AM_99C	M9 + sug	embryonic axis	Amadea	72	Bacillus	>AM_99CCCAGGCGGAGTGCTTAATGCGTTAGCTGCAGCACTAAGGGGCGGAAACCCCCTAACACTTAGCACTCATCGTTTACGGCGTGGACTACCAGGGTATCTAATCCTGTTCGCTCCCCACGCTTTCGCTCCTCAGCGTCAGTTACAGACCAGAGAGTCGCCTTCGCCACTGGTGTTCCTCCACATCTCTACGCATTTCACCGCTACACGTGGAATTCCACTCTCCTCTTCTGCACTCAAGTTTCCCAGTTTCCAATGACCCTCCCCGGTTGAGCCGGGGGCTTTCACATCAGACTTAAGAAACCGCCTGCGAGCCCTTTACGCCCAATAATTCCGGACAACGCTTGCCACCTACGTATTACCGCGGCTGCTGGCACGTAGTTAGCCGTGGCTTTC…	Bacillus_Cluster_3	Bacillus_Cluster_B	-	-	-	-	-
BA_115	10% TSA	cotyledons	Bio-Amandine	24	Pantoea agglomerans	>BA_115CAACAACCTCCAAGTCGACATCGTTTACGGCGTGGACTACCAGGGTATCTAATCCTGTTTGCTCCCCACGCTTTCGCACCTGAGCGTCAGTCTTTGTCCAGGGGGCCGCCTTCGCCACCGGTATTCCTCCAGATCTCTACGCATTTCACCGCTACACCTGGAATTCTACCCCCCTCTACAAGACTCAAGCCTGCCAGTTTCAAATGCAGTTCCCAGGTTAAGCCCGGGGATTTCACATCTGACTTAACAGACCGCCTGCGTGCGCTTTACGCCCAGTAATTCCGATTAACGCTTGCACCCTCCGTATTACCGCGGCTGCTGGCACGGAGTTAGCCGGTGCTTCTTCTGCGGGTAACGTCAATCGACACGGTTATTAACCCCGTCGCCTTCCT…	-	-	AACGCCCTGTCGCAGAAGCTGGAGCTGACCATTCGTCGCGAAGGCAAAGT_x000D_ GCATCAGCAGATTTACGTCCATGGCGTACCGCAGGCACCGCTGGCGGTGA_x000D_ CGGGTGAGACCGACATTACAGGGACCCGTGTGCGTTTCTGGCCGAGCCAC_x000D_ GAAACCTTTACCAACGTGCGCGATTTTGAGTATGACATCCTGGCGAAACG_x000D_ CCTGCGTGAACTCTCATTCCTGAACTCCGGCGTGTCGATTCGTCTGGATG_x000D_ ATAAGCGTGATGGCAAAAGCGATCACTTCCACTATGAAGGCGGCATCCGG_x000D_ GCGTTTGTTGAGTACCTCAACAAAAACAAAACCCCGATTCACCCTACCGT_…	Pantoea_Cluster_D	P. agglomerans CFSAN047153	CP034469.1	100
BA_116B	10% TSA	cotyledons	Bio-Amandine	24	Pantoea agglomerans	>BA_116BAGAACAACCTCCAAGTCGACATCGTTTACGGCGTGGACTACCAGGGTATCTAATCCTGTTTGCTCCCCACGCTTTCGCACCTGAGCGTCAGTCTTTGTCCAGGGGGCCGCCTTCGCCACCGGTATTCCTCCAGATCTCTACGCATTTCACCGCTACACCTGGAATTCTACCCCCCTCTACAAGACTCAAGCCTGCCAGTTTCAAATGCAGTTCCCAGGTTAAGCCCGGGGATTTCACATCTGACTTAACAGACCGCCTGCGTGCGCTTTACGCCCAGTAATTCCGATTAACGCTTGCACCCTCCGTATTACCGCGGCTGCTGGCACGGAGTTAGCCGGTGCTTCTTCTGCGGGTAACGTCAATCGACGCGGTTATTAACCCCATCGCCTTC…	-	-	GTTCTCCGGCGGCCTGCACGGCGTGGGCGTCTCCGTGGTTAACGCCCTGT_x000D_ CGCAGAAGCTGGAGCTGACCATCCGTCGCGAAGGCAAAGTGCATCAGCAG_x000D_ ATTTATGTCCATGGCGTACCGCAGGCACCGCTGGCGGTGACGGGTGAGAC_x000D_ CGACATTACCGGGACCCGTGTGCGTTTCTGGCCGAGCCACGAAACCTTTA_x000D_ CCAACGTGCGCGATTTTGAGTATGACATCCTGGCGAAACGCCTGCGTGAA_x000D_ CTCTCATTCCTGAACTCCGGCGTGTCGATTCGTCTGGATGATAAGCGTGA_x000D_ TGGCAAAAGCGATCACTTCCACTATGAAGGCGGCATCCGGGCGTTTGTTG_…	Pantoea_Cluster_E	P. agglomerans CFSAN047153	CP034469.1	100
BA_117	10% TSA	cotyledons	Bio-Amandine	24	Bacillus	>BA_117TCCAGGCGGAGTGCTTAATGCGTTAGCTGCAGCACTAAAGGGCGGAAACCCTCTAACACTTAGCACTCATCGTTTACGGCGTGGACTACCAGGGTATCTAATCCTGTTTGCTCCCCACGCTTTCGCGCCTCAGCGTCAGTTACAGACCAAAAAGCCGCCTTCGCCACTGGTGTTCCTCCACATCTCTACGCATTTCACCGCTACACGTGGAATTCCGCTTTTCTCTTCTGCACTCAAGTTCCCCAGTTTCCAATGACCCTCCACGGTTGAGCCGTGGGCTTTCACATCAGACTTAAGAAACCGCCTGCGCGCGCTTTACGCCCAATAATTCCGGATAACGCTTGCCACCTACGTATTACCGCGGCTGCTGGCACGTAGTTAGCCGTGGCTTT…	Bacillus_Cluster_2	Bacillus_Cluster_A	-	-	-	-	-
BA_118	10% TSA	cotyledons	Bio-Amandine	24	Pantoea agglomerans	>BA_118CTTTACGGCGTGGACTACCAGGGTATCTAATCCTGTTTGCTCCCCACGCTTTCGCACCTGAGCGTCAGTCTTTGTCCAGGGGGCCGCCTTCGCCACCGGTATTCCTCCAGATCTCTACGCATTTCACCGCTACACCTGGAATTCTACCCCCCTCTACAAGACTCAAGCCTGCCAGTTTCAAATGCAGTTCCCAGGTTAAGCCCGGGGATTTCACATCTGACTTAACAGACCGCCTGCGTGCGCTTTACGCCCAGTAATTCCGATTAACGCTTGCACCCTCCGTATTACCGCGGCTGCTGGCACGGAGTTAGCCGGTGCTTCTTCTGCGGGTAACGTCAATCGACACGGTTATTAACCCCGTCGCCTTCCTCCCCGCTGAAAGTACTTTACAA…	-	-	TGCACGGCGTGGGCGTCTCCGTGGTTAACGCCCTGTCGCAGAAGCTGGAG_x000D_ CTGACCATTCGTCGCGAAGGCAAAGTGCATCAGCAGATTTACGTCCATGG_x000D_ CGTACCGCAGGCACCGCTGGCGGTGACGGGTGAGACCGACATTACCGGGA_x000D_ CCCGTGTGCGTTTCTGGCCGAGCCACGAAACCTTTACCAACGTGCGCGAT_x000D_ TTTGAGTATGACATCCTGGCGAAACGCCTGCGTGAACTCTCATTCCTGAA_x000D_ CTCCGGCGTGTCGATTCGTCTGGATGATAAGCGTGATGGTAAAAGCGATC_x000D_ ACTTCCACTATGAAGGCGGTATCCGGGCGTTTGTTGAGTACCTCAACAAA_…	Pantoea_Cluster_F	P. agglomerans CFSAN047153	CP034469.1	100
BA_119A	10% TSA	embryonic axis	Bio-Amandine	24	Pantoea agglomerans	>BA_119AACTTAACGCGTTAGCTCCGGAAGCCACTCCTCAAGGGAACAACCTCCAAGTCGACATCGTTTACGGCGTGGACTACCAGGGTATCTAATCCTGTTTGCTCCCCACGCTTTCGCACCTGAGCGTCAGTCTTTGTCCAGGGGGCCGCCTTCGCCACCGGTATTCCTCCAGATCTCTACGCATTTCACCGCTACACCTGGAATTCTACCCCCCTCTACAAGACTCAAGCCTGCCAGTTTCAAATGCAGTTCCCAGGTTAAGCCCGGGGATTTCACATCTGACTTAACAGACCGCCTGCGTGCGCTTTACGCCCAGTAATTCCGATTAACGCTTGCACCCTCCGTATTACCGCGGCTGCTGGCACGGAGTTAGCCGGTGCTTCTTCTGCGGGTAA…	-	-	TGCACGGCGTGGGCGTCTCCGTGGTTAACGCCCTGTCGCAGAAGCTGGAG_x000D_ CTGACCATTCGTCGCGAAGGCAAAGTGCATCAGCAGATTTACGTCCATGG_x000D_ CGTACCGCAGGCACCGCTGGCGGTGACGGGTGAGACCGACATTACAGGGA_x000D_ CCCGTGTGCGTTTCTGGCCGAGCCACGAAACCTTTACCAACGTGCGCGAT_x000D_ TTTGAGTATGACATCCTGGCGAAACGCCTGCGTGAACTCTCATTCCTGAA_x000D_ CTCCGGCGTGTCGATTCGTCTGGATGATAAGCGTGATGGCAAAAGCGATC_x000D_ ACTTCCACTATGAAGGCGGCATCCGGGCGTTTGTTGAGTACCTCAACAAA_…	Pantoea_Cluster_G	P. agglomerans ASB05	CP046722.1	100
BA_119B	10% TSA	embryonic axis	Bio-Amandine	24	Pantoea agglomerans	>BA_119BAGGCGGTCGACTTAACGCGTTAGCTCCGGAAGCCACTCCTCAAGGGAACAACCTCCAAGTCGACATCGTTTACGGCGTGGACTACCAGGGTATCTAATCCTGTTTGCTCCCCACGCTTTCGCACCTGAGCGTCAGTCTTTGTCCAGGGGGCCGCCTTCGCCACCGGTATTCCTCCAGATCTCTACGCATTTCACCGCTACACCTGGAATTCTACCCCCCTCTACAAGACTCAAGCCTGCCAGTTTCAAATGCAGTTCCCAGGTTAAGCCCGGGGATTTCACATCTGACTTAACAGACCGCCTGCGTGCGCTTTACGCCCAGTAATTCCGATTAACGCTTGCACCCTCCGTATTACCGCGGCTGCTGGCACGGAGTTAGCCGGTGCTTCTTC…	-	-	CGCCCTGTCGCAGAAGCTGGAGCTGACCATTCGTCGCGAAGGCAAAGTGC_x000D_ ATCAGCAGATTTACGTCCATGGCGTACCGCAGGCACCGCTGGCGGTGACG_x000D_ GGTGAGACCGACATTACAGGGACCCGTGTGCGTTTCTGGCCGAGCCACGA_x000D_ AACCTTTACCAACGTGCGCGATTTTGAGTATGACATCCTGGCGAAACGCC_x000D_ TGCGTGAACTCTCATTCCTGAACTCCGGCGTGTCGATTCGTCTGGATGAT_x000D_ AAGCGTGATGGCAAAAGCGATCACTTCCACTATGAAGGCGGCATCCGGGC_x000D_ GTTTGTTGAGTACCTCAACAAAAACAAAACCCCGATTCACCCTACCGTGT_…	Pantoea_Cluster_G	P. agglomerans C410P1	CP016889.1	99
BA_119C	10% TSA	embryonic axis	Bio-Amandine	24	Pantoea agglomerans	>BA_119CCAGGCGGTCGACTTAACGCGTTAGCTCCGGAAGCCACTCCTCAAGGGAACAACCTCCAAGTCGACATCGTTTACGGCGTGGACTACCAGGGTATCTAATCCTGTTTGCTCCCCACGCTTTCGCACCTGAGCGTCAGTCTTTGTCCAGGGGGCCGCCTTCGCCACCGGTATTCCTCCAGATCTCTACGCATTTCACCGCTACACCTGGAATTCTACCCCCCTCTACAAGACTCAAGCCTGCCAGTTTCAAATGCAGTTCCCAGGTTAAGCCCGGGGATTTCACATCTGACTTAACAGACCGCCTGCGTGCGCTTTACGCCCAGTAATTCCGATTAACGCTTGCACCCTCCGTATTACCGCGGCTGCTGGCACGGAGTTAGCCGGTGCTTCTT…	-	-	GTCTCCGGCGGCCTGCACGGCGTGGGCGTCTCCGTGGTTAACGCCCTGTC_x000D_ GCAGAAGCTGGAGCTGACCATTCGTCGCGAAGGCAAAGTGCATCAGCAGA_x000D_ TTTACGTCCATGGCGTACCGCAGGCACCGCTGGCGGTGACGGGTGAGACC_x000D_ GACATTACAGGGACCCGTGTGCGTTTCTGGCCGAGCCACGAAACCTTTAC_x000D_ CAACGTGCGCGATTTTGAGTATGACATCCTGGCGAAACGCCTGCGTGAAC_x000D_ TCTCATTCCTGAACTCCGGCGTGTCGATTCGTCTGGATGATAAGCGTGAT_x000D_ GGCAAAAGCGATCACTTCCACTATGAAGGCGGCATCCGGGCGTTTGTTGA_…	Pantoea_Cluster_G	P. agglomerans CFSAN047153	CP034469.1	100
BA_120A	10% TSA	embryonic axis	Bio-Amandine	24	Pantoea agglomerans	>BA_120AGCGGTCGACGTTAACGCGTTAGCTCCGGAAGCCACTCCTCAAGGGAACAACCTCCAAGTCGACATCGTTTACGGCGTGGACTACCAGGGTATCTAATCCTGTTTGCTCCCCACGCTTTCGCACCTGAGCGTCAGTCTTTGTCCAGGGGGCCGCCTTCGCCACCGGTATTCCTCCAGATCTCTACGCATTTCACCGCTACACCTGGAATTCTACCCCCCTCTACAAGACTCAAGCCTGCCAGTTTCAAATGCAGTTCCCAGGTTAAGCCCGGGGATTTCACATCTGACTTAACAGACCGCCTGCGTGCGCTTTACGCCCAGTAATTCCGATTAACGCTTGCACCCTCCGTATTACCGCGGCTGCTGGCACGGAGTTAGCCGGTGCTTCTTCT…	-	-	GTTCTCCGGCGGCCTGCACGGCGTGGGCGTCTCCGTGGTTAACGCCCTGT_x000D_ CGCAGAAGCTGGAGCTGACCATCCGTCGCGAAGGCAAAGTGCATCAGCAG_x000D_ ATTTATGTCCATGGCGTACCGCAGGCACCGCTGGCGGTGACGGGTGAGAC_x000D_ CGACATTACCGGGACCCGTGTGCGTTTCTGGCCGAGCCACGAAACCTTTA_x000D_ CCAACGTGCGCGATTTTGAGTATGACATCCTGGCGAAACGCCTGCGTGAA_x000D_ CTCTCATTCCTGAACTCCGGCGTGTCGATTCGTCTGGATGATAAGCGTGA_x000D_ TGGCAAAAGCGATCACTTCCACTATGAAGGCGGCATCCGGGCGTTTGTTG_…	Pantoea_Cluster_E	P. agglomerans CFSAN047153	CP034469.1	100
BA_120C	10% TSA	embryonic axis	Bio-Amandine	24	Pantoea agglomerans	>BA_120CCGCGTTAGCTCCGGAAGCCACTCCTCAAGGGAACAACCTCCAAGTCGACATCGTTTACGGCGTGGACTACCAGGGTATCTAATCCTGTTTGCTCCCCACGCTTTCGCACCTGAGCGTCAGTCTTTGTCCAGGGGGCCGCCTTCGCCACCGGTATTCCTCCAGATCTCTACGCATTTCACCGCTACACCTGGAATTCTACCCCCCTCTACAAGACTCAAGCCTGCCAGTTTCAAATGCAGTTCCCAGGTTAAGCCCGGGGATTTCACATCTGACTTAACAGACCGCCTGCGTGCGCTTTACGCCCAGTAATTCCGATTAACGCTTGCACCCTCCGTATTACCGCGGCTGCTGGCACGGAGTTAGCCGGTGCTTCTTCTGCGGGTAACGTCAA…	-	-	GTCTCCGGCGGCCTGCACGGCGTGGGCGTCTCCGTGGTTAACGCCCTGTC_x000D_ GCAGAAGCTGGAGCTGACCATCCGTCGCGAAGGCAAAGTGCATCAGCAGA_x000D_ TTTATGTCCATGGCGTACCGCAGGCACCGCTGGCGGTGACGGGTGAGACC_x000D_ GACATTACCGGGACCCGTGTGCGTTTCTGGCCGAGCCACGAAACCTTTAC_x000D_ CAACGTGCGCGATTTTGAGTATGACATCCTGGCGAAACGCCTGCGTGAAC_x000D_ TCTCATTCCTGAACTCCGGCGTGTCGATTCGTCTGGATGATAAGCGTGAT_x000D_ GGCAAAAGCGATCACTTCCACTATGAAGGCGGCATCCGGGCGTTTGTTGA_…	Pantoea_Cluster_H	P. agglomerans L15	CP034148.1	99
BA_121	10% TSA	embryonic axis	Bio-Amandine	24	Bacillus	>BA_121CTTAATGCGTTAGCTGCAGCACTAAGGGGCGGAAACCCCCTAACACTTAGCACTCATCGTTTACGGCGTGGACTACCAGGGTATCTAATCCTGTTCGCTCCCCACGCTTTCGCTCCTCAGCGTCAGTTACAGACCAGAGAGTCGCCTTCGCCACTGGTGTTCCTCCACATCTCTACGCATTTCACCGCTACACGTGGAATTCCACTCTCCTCTTCTGCACTCAAGTTTCCCAGTTTCCAATGACCCTCCCCGGTTGAGCCGGGGGCTTTCACATCAGACTTAAGAAACCGCCTGCGAGCCCTTTACGCCCAATAATTCCGGACAACGCTTGCCACCTACGTATTACCGCGGCTGCTGGCACGTAGTTAGCCGTGGCTTTCTGGTTAGGTACC…	Bacillus_Cluster_3	Bacillus_Cluster_B	-	-	-	-	-
BA_122	10% TSA	embryonic axis	Bio-Amandine	24	Bacillus	>BA_122TCCAGGCGGAGTGCTTAATGCGTTAGCTGCAGCACTAAAGGGCGGAAACCCTCTAACACTTAGCACTCATCGTTTACGGCGTGGACTACCAGGGTATCTAATCCTGTTTGCTCCCCACGCTTTCGCGCCTCAGCGTCAGTTACAGACCAAAAAGCCGCCTTCGCCACTGGTGTTCCTCCACATCTCTACGCATTTCACCGCTACACGTGGAATTCCGCTTTTCTCTTCTGCACTCAAGTTCCCCAGTTTCCAATGACCCTCCACGGTTGAGCCGTGGGCTTTCACATCAGACTTAAGAAACCGCCTGCGCGCGCTTTACGCCCAATAATTCCGGATAACGCTTGCCACCTACGTATTACCGCGGCTGCTGGCACGTAGTTAGCCGTGGCTTT…	Bacillus_Cluster_2	Bacillus_Cluster_A	-	-	-	-	-
BA_123	10% TSA	embryonic axis	Bio-Amandine	24	Bacillus	>BA_123TCCAGGCGGAGTGCTTAATGCGTTAGCTGCAGCACTAAGGGGCGGAAACCCCCTAACACTTAGCACTCATCGTTTACGGCGTGGACTACCAGGGTATCTAATCCTGTTCGCTCCCCACGCTTTCGCTCCTCAGCGTCAGTTACAGACCAGAGAGTCGCCTTCGCCACTGGTGTTCCTCCACATCTCTACGCATTTCACCGCTACACGTGGAATTCCACTCTCCTCTTCTGCACTCAAGTTTCCCAGTTTCCAATGACCCTCCCCGGTTGAGCCGGGGGCTTTCACATCAGACTTAAGAAACCGCCTGCGAGCCCTTTACGCCCAATAATTCCGGACAACGCTTGCCACCTACGTATTACCGCGGCTGCTGGCACGTAGTTAGCCGTGGCTTT…	Bacillus_Cluster_3	Bacillus_Cluster_B	-	-	-	-	-
BA_124	10% TSA	embryonic axis	Bio-Amandine	24	Bacillus	>BA_124GTGCTTAATGCGTTAACTTCAGCACTAAAGGGCGGAAACCCTCTAACACTTAGCACTCATCGTTTACGGCGTGGACTACCAGGGTATCTAATCCTGTTTGCTCCCCACGCTTTCGCGCCTCAGTGTCAGTTACAGACCAGAAAGTCGCCTTCGCCACTGGTGTTCCTCCATATCTCTACGCATTTCACCGCTACACATGGAATTCCACTTTCCTCTTCTGCACTCAAGTCTCCCAGTTTCCAATGACCCTCCACGGTTGAGCCGTGGGCTTTCACATCAGACTTAAGAAACCACCTGCGCGCGCTTTACGCCCAATAATTCCGGATAACGCTTGCCACCTACGTATTACCGCGGCTGCTGGCACGTAGTTAGCCGTGGCTTTCTGGTTAGGT…	Bacillus_Cluster_1	Bacillus_Cluster_C	-	-	P. agglomerans L15	CP034148.1	100
BA_125	10% TSA	embryonic axis	Bio-Amandine	24	Arthrobacter	>BA_125CCAGGCGGGGCACTTAATGCGTTAGCTACGGCGCGGAAAACGTGGAATGTCCCCCACACCTAGTGCCCAACGTTTACGGCATGGACTACCAGGGTATCTAATCCTGTTCGCTCCCCATGCTTTCGCTCCTCAGCGTCAGTTAATGCCCAGAGACCTGCCTTCGCCATCGGTGTTCCTCCTGATATCTGCGCATTTCACCGCTACACCAGGAATTCCAGTCTCCCCTACATCACTCTAGTCTGCCCGTACCCACCGCAGATCCGGAGTTGAGCCCCGGACTTTCACGGCAGACGCGACAAACCGCCTACGAGCTCTTTACGCCCAATAATTCCGGATAACGCTTGCGCCCTACGTATTACCGCGGCTGCTGGCACGTAGTTAGCCGGCGCTTC…	Arthrobacter_Cluster_1	Arthrobacter_Cluster_A	-	-	-	-	-
BA_126A	M9 + sug	cotyledons	Bio-Amandine	120	Pantoea agglomerans	>BA_126ACTCCTCAAGGGAACAACCTCCAAGTCGACATCGTTTACGGCGTGGACTACCAGGGTATCTAATCCTGTTTGCTCCCCACGCTTTCGCACCTGAGCGTCAGTCTTTGTCCAGGGGGCCGCCTTCGCCACCGGTATTCCTCCAGATCTCTACGCATTTCACCGCTACACCTGGAATTCTACCCCCCTCTACAAGACTCAAGCCTGCCAGTTTCAAATGCAGTTCCCAGGTTAAGCCCGGGGATTTCACATCTGACTTAACAGACCGCCTGCGTGCGCTTTACGCCCAGTAATTCCGATTAACGCTTGCACCCTCCGTATTACCGCGGCTGCTGGCACGGAGTTAGCCGGTGCTTCTTCTGCGGGTAACGTCAATCGACAGGGTTATTAACCCC…	-	-	AACGCCCTGTCGCAGAAGCTGGAGCTGACCATTCGTCGCGAAGGCAAAGT_x000D_ GCATCAGCAGATTTACGTCCATGGCGTACCGCAGGCACCGCTGGCGGTGA_x000D_ CGGGTGAGACCGACATTACCGGGACCCGTGTGCGTTTCTGGCCGAGCCAC_x000D_ GAAACCTTTACCAACGTGCGCGATTTTGAGTATGACATCCTGGCGAAACG_x000D_ CCTGCGTGAACTCTCATTCCTGAACTCCGGCGTGTCGATTCGTCTGGATG_x000D_ ATAAGCGTGATGGTAAAAGCGATCACTTCCACTATGAAGGCGGTATCCGG_x000D_ GCGTTTGTTGAGTACCTCAACAAAAACAAAACCCCGATTCACCCTACCGT_…	Pantoea_Cluster_F	P. agglomerans CFSAN047153	CP034469.1	100
BA_126B	M9 + sug	cotyledons	Bio-Amandine	120	Pantoea agglomerans	>BA_126BTTACGGCGTGGACTACCAGGGTATCTAATCCTGTTTGCTCCCCACGCTTTCGCACCTGAGCGTCAGTCTTTGTCCAGGGGGCCGCCTTCGCCACCGGTATTCCTCCAGATCTCTACGCATTTCACCGCTACACCTGGAATTCTACCCCCCTCTACAAGACTCAAGCCTGCCAGTTTCAAATGCAGTTCCCAGGTTAAGCCCGGGGATTTCACATCTGACTTAACAGACCGCCTGCGTGCGCTTTACGCCCAGTAATTCCGATTAACGCTTGCACCCTCCGTATTACCGCGGCTGCTGGCACGGAGTTAGCCGGTGCTTCTTCTGCGGGTAACGTCAATCGACACGGTTATTAACCCCGTCGCCTTCCTCCCCGCTGAAAGTACTTTACAAC…	-	-	CCGGCGGCCTGCACGGCGTGGGCGTCTCCGTGGTTAACGCCCTGTCGCAG_x000D_ AAGCTGGAGCTGACCATTCGTCGCGAAGGCAAAGTGCATCAGCAGATTTA_x000D_ CGTCCATGGCGTACCGCAGGCACCGCTGGCGGTGACGGGTGAGACCGACA_x000D_ TTACCGGGACCCGTGTGCGTTTCTGGCCGAGCCACGAAACCTTTACCAAC_x000D_ GTGCGCGATTTTGAGTATGACATCCTGGCGAAACGCCTGCGTGAACTCTC_x000D_ ATTCCTGAACTCCGGCGTGTCGATTCGTCTGGATGATAAGCGTGATGGTA_x000D_ AAAGCGATCACTTCCACTATGAAGGCGGTATCCGGGCGTTTGTTGAGTAC_…	Pantoea_Cluster_I	P. agglomerans CFSAN047153	CP034469.1	100
BA_126C	M9 + sug	cotyledons	Bio-Amandine	120	Pantoea agglomerans	>BA_126CGTCGACTTAACGCGTTAGCTCCGGGAAGCCACTCCTCAAGGGAACAACCTCCAAGTCGACATCGTTTACGGCGTGGACTACCAGGGTATCTAATCCTGTTTGCTCCCCACGCTTTCGCACCTGAGCGTCAGTCTTTGTCCAGGGGGCCGCCTTCGCCACCGGTATTCCTCCAGATCTCTACGCATTTCACCGCTACACCTGGAATTCTACCCCCCTCTACAAGACTCAAGCCTGCCAGTTTCAAATGCAGTTCCCAGGTTAAGCCCGGGGATTTCACATCTGACTTAACAGACCGCCTGCGTGCGCTTTACGCCCAGTAATTCCGATTAACGCTTGCACCCTCCGTATTACCGCGGCTGCTGGCACGGAGTTAGCCGGTGCTTCTTCTGCG…	-	-	GTCTCCGGCGGCCTGCACGGCGTGGGCGTCTCCGTGGTTAACGCCCTGTC_x000D_ GCAGAAGCTGGAGCTGACCATCCGTCGCGAAGGCAAAGTGCATCAGCAGA_x000D_ TTTATGTCCATGGCGTACCGCAGGCACCGCTGGCGGTGACGGGTGAGACC_x000D_ GACATTACCGGGACCCGTGTGCGTTTCTGGCCGAGCCACGAAACCTTTAC_x000D_ CAACGTGCGCGATTTTGAGTATGACATCCTGGCGAAACGCCTGCGTGAAC_x000D_ TCTCATTCCTGAACTCCGGCGTGTCGATTCGTCTGGATGATAAGCGTGAT_x000D_ GGCAAAAGCGATCACTTCCACTATGAAGGCGGCATCCGGGCGTTTGTTGA_…	Pantoea_Cluster_H	P. agglomerans CFSAN047153	CP034469.1	100
BA_128	M9 + sug	cotyledons	Bio-Amandine	120	Pantoea agglomerans	>BA_128TCCCAGGCGGTCGACTTAACGCGTTAGCTCCGGAAGCCACTCCTCAAGGGAACAACCTCCAAGTCGACATCGTTTACGGCGTGGACTACCAGGGTATCTAATCCTGTTTGCTCCCCACGCTTTCGCACCTGAGCGTCAGTCTTTGTCCAGGGGGCCGCCTTCGCCACCGGTATTCCTCCAGATCTCTACGCATTTCACCGCTACACCTGGAATTCTACCCCCCTCTACAAGACTCAAGCCTGCCAGTTTCAAATGCAGTTCCCAGGTTAAGCCCGGGGATTTCACATCTGACTTAACAGACCGCCTGCGTGCGCTTTACGCCCAGTAATTCCGATTAACGCTTGCACCCTCCGTATTACCGCGGCTGCTGGCACGGAGTTAGCCGGTGCTTC…	-	-	GTTCTCCGGCGGCCTGCACGGCGTGGGCGTCTCCGTGGTTAACGCCCTGT_x000D_ CGCAGAAGCTGGAGCTGACCATTCGTCGCGAAGGCAAAGTGCATCAGCAG_x000D_ ATTTACGTCCATGGCGTACCGCAGGCACCGCTGGCGGTGACGGGTGAGAC_x000D_ CGACATTACCGGGACCCGTGTGCGTTTCTGGCCGAGCCACGAAACCTTTA_x000D_ CCAACGTGCGCGATTTTGAGTATGACATCCTGGCGAAACGCCTGCGTGAA_x000D_ CTCTCATTCCTGAACTCCGGCGTGTCGATTCGTCTGGATGATAAGCGTGA_x000D_ TGGTAAAAGCGATCACTTCCACTATGAAGGCGGTATCCGGGCGTTTGTTG_…	Pantoea_Cluster_I	P. agglomerans CFSAN047153	CP034469.1	100
BA_129	M9 + sug	cotyledons	Bio-Amandine	120	Pantoea agglomerans	>BA_129CCCAGGCGGTCGACTTAACGCGTTAGCTCCGGAAGCCACTCCTCAAGGGAACAACCTCCAAGTCGACATCGTTTACGGCGTGGACTACCAGGGTATCTAATCCTGTTTGCTCCCCACGCTTTCGCACCTGAGCGTCAGTCTTTGTCCAGGGGGCCGCCTTCGCCACCGGTATTCCTCCAGATCTCTACGCATTTCACCGCTACACCTGGAATTCTACCCCCCTCTACAAGACTCAAGCCTGCCAGTTTCAAATGCAGTTCCCAGGTTAAGCCCGGGGATTTCACATCTGACTTAACAGACCGCCTGCGTGCGCTTTACGCCCAGTAATTCCGATTAACGCTTGCACCCTCCGTATTACCGCGGCTGCTGGCACGGAGTTAGCCGGTGCTTCT…	-	-	GTCTCCGGCGGCCTGCACGGCGTGGGCGTCTCCGTGGTTAACGCCCTGTC_x000D_ GCAGAAGCTGGAGCTGACCATTCGTCGCGAAGGCAAAGTGCATCAGCAGA_x000D_ TTTACGTCCATGGCGTACCGCAGGCACCGCTGGCGGTGACGGGTGAGACC_x000D_ GACATTACCGGGACCCGTGTGCGTTTCTGGCCGAGCCACGAAACCTTTAC_x000D_ CAACGTGCGCGATTTTGAGTATGACATCCTGGCGAAACGCCTGCGTGAAC_x000D_ TCTCATTCCTGAACTCCGGCGTGTCGATTCGTCTGGATGATAAGCGTGAT_x000D_ GGTAAAAGCGATCACTTCCACTATGAAGGCGGTATCCGGGCGTTTGTTGA_…	Pantoea_Cluster_F	P. agglomerans CFSAN047153	CP034469.1	100
BA_130	M9 + sug	cotyledons	Bio-Amandine	120	Bacillus	>BA_130AGGCGGAGTGCTTAATGCGTTAGCTGCAGCACTAAAGGGCGGAAACCCTCTAACACTTAGCACTCATCGTTTACGGCGTGGACTACCAGGGTATCTAATCCTGTTTGCTCCCCACGCTTTCGCGCCTCAGCGTCAGTTACAGACCAAAAAGCCGCCTTCGCCACTGGTGTTCCTCCACATCTCTACGCATTTCACCGCTACACGTGGAATTCCGCTTTTCTCTTCTGCACTCAAGTTCCCCAGTTTCCAATGACCCTCCACGGTTGAGCCGTGGGCTTTCACATCAGACTTAAGAAACCGCCTGCGCGCGCTTTACGCCCAATAATTCCGGATAACGCTTGCCACCTACGTATTACCGCGGCTGCTGGCACGTAGTTAGCCGTGGCTTTCTG…	Bacillus_Cluster_2	Bacillus_Cluster_A	-	-	-	-	-
BA_131	M9 + sug	cotyledons	Bio-Amandine	120	Bacillus	>BA_131AGGCGGAGTGCTTAATGCGTTAGCTGCAGCACTAAAGGGCGGAAACCCTCTAACACTTAGCACTCATCGTTTACGGCGTGGACTACCAGGGTATCTAATCCTGTTTGCTCCCCACGCTTTCGCGCCTCAGCGTCAGTTACAGACCAAAAAGCCGCCTTCGCCACTGGTGTTCCTCCACATCTCTACGCATTTCACCGCTACACGTGGAATTCCGCTTTTCTCTTCTGCACTCAAGTTCCCCAGTTTCCAATGACCCTCCACGGTTGAGCCGTGGGCTTTCACATCAGACTTAAGAAACCGCCTGCGCGCGCTTTACGCCCAATAATTCCGGATAACGCTTGCCACCTACGTATTACCGCGGCTGCTGGCACGTAGTTAGCCGTGGCTTTCTG…	Bacillus_Cluster_2	Bacillus_Cluster_A	-	-	-	-	-
BA_132	M9 + sug	embryonic axis	Bio-Amandine	120	Arthrobacter	>BA_132ACTTAATGCGTTAGCTACGGCGCGGAAAACGTGGAATGTCCCCCACACCTAGTGCCCAACGTTTACGGCATGGACTACCAGGGTATCTAATCCTGTTCGCTCCCCATGCTTTCGCTCCTCAGCGTCAGTTAATGCCCAGAGACCTGCCTTCGCCATCGGTGTTCCTCCTGATATCTGCGCATTTCACCGCTACACCAGGAATTCCAGTCTCCCCTACATCACTCTAGTCTGCCCGTACCCACCGCAGATCCGGAGTTGAGCCCCGGACTTTCACGGCAGACGCGACAAACCGCCTACGAGCTCTTTACGCCCAATAATTCCGGATAACGCTTGCGCCCTACGTATTACCGCGGCTGCTGGCACGTAGTTAGCCGGCGCTTCTTCTGCAGGTA…	Arthrobacter_Cluster_1	Arthrobacter_Cluster_A	-	-	-	-	-
BA_133A	M9 + sug	embryonic axis	Bio-Amandine	120	Pantoea agglomerans	>BA_133AAGGCGGTCGACTTAACGCGTTAGCTCCGGAAGCCACTCCTCAAGGGAACAACCTCCAAGTCGACATCGTTTACGGCGTGGACTACCAGGGTATCTAATCCTGTTTGCTCCCCACGCTTTCGCACCTGAGCGTCAGTCTTTGTCCAGGGGGCCGCCTTCGCCACCGGTATTCCTCCAGATCTCTACGCATTTCACCGCTACACCTGGAATTCTACCCCCCTCTACAAGACTCAAGCCTGCCAGTTTCAAATGCAGTTCCCAGGTTAAGCCCGGGGATTTCACATCTGACTTAACAGACCGCCTGCGTGCGCTTTACGCCCAGTAATTCCGATTAACGCTTGCACCCTCCGTATTACCGCGGCTGCTGGCACGGAGTTAGCCGGTGCTTCTTC…	-	-	CGCCCTGTCGCAGAAGCTGGAGCTGACCATTCGTCGCGAAGGCAAAGTGC_x000D_ ATCAGCAGATTTACGTCCATGGCGTACCGCAGGCACCGCTGGCGGTGACG_x000D_ GGTGAGACCGACATTACAGGGACCCGTGTGCGTTTCTGGCCGAGCCACGA_x000D_ AACCTTTACCAACGTGCGCGATTTTGAGTATGACATCCTGGCGAAACGCC_x000D_ TGCGTGAACTCTCATTCCTGAACTCCGGCGTGTCGATTCGTCTGGATGAT_x000D_ AAGCGTGATGGCAAAAGCGATCACTTCCACTATGAAGGCGGCATCCGGGC_x000D_ GTTTGTTGAGTACCTCAACAAAAACAAAACCCCGATTCACCCTACCGTGT_…	Pantoea_Cluster_N	P. agglomerans L15	CP034148.1	99
BA_133B	M9 + sug	embryonic axis	Bio-Amandine	120	Pantoea agglomerans	>BA_133BCGACTTAACGCGTTAGCTCCGGAAGCCACTCCTCAAGGGAACAACCTCCAAGTCGACATCGTTTACGGCGTGGACTACCAGGGTATCTAATCCTGTTTGCTCCCCACGCTTTCGCACCTGAGCGTCAGTCTTTGTCCAGGGGGCCGCCTTCGCCACCGGTATTCCTCCAGATCTCTACGCATTTCACCGCTACACCTGGAATTCTACCCCCCTCTACAAGACTCAAGCCTGCCAGTTTCAAATGCAGTTCCCAGGTTAAGCCCGGGGATTTCACATCTGACTTAACAGACCGCCTGCGTGCGCTTTACGCCCAGTAATTCCGATTAACGCTTGCACCCTCCGTATTACCGCGGCTGCTGGCACGGAGTTAGCCGGTGCTTCTTCTGCGGGT…	-	-	GTCTCCGGCGGCCTGCACGGCGTGGGCGTCTCCGTGGTTAACGCCCTGTC_x000D_ GCAGAAGCTGGAGCTGACCATTCGTCGCGAAGGCAAAGTGCATCAGCAGA_x000D_ TTTACGTCCATGGCGTACCGCAGGCACCGCTGGCGGTGACGGGTGAGACC_x000D_ GACATTACAGGGACCCGTGTGCGTTTCTGGCCGAGCCACGAAACCTTTAC_x000D_ CAACGTGCGCGATTTTGAGTATGACATCCTGGCGAAACGCCTGCGTGAAC_x000D_ TCTCATTCCTGAACTCCGGCGTGTCGATTCGTCTGGATGATAAGCGTGAT_x000D_ GGCAAAAGCGATCACTTCCACTATGAAGGCGGCATCCGGGCGTTTGTTGA_…	Pantoea_Cluster_G	P. agglomerans L15	CP034148.1	99
BA_133C	M9 + sug	embryonic axis	Bio-Amandine	120	Pantoea agglomerans	>BA_133CCCAGGCGGTCGACTTAACGCGTTAGCTCCGGAAGCCACTCCTCAAGGGAACAACCTCCAAGTCGACATCGTTTACGGCGTGGACTACCAGGGTATCTAATCCTGTTTGCTCCCCACGCTTTCGCACCTGAGCGTCAGTCTTTGTCCAGGGGGCCGCCTTCGCCACCGGTATTCCTCCAGATCTCTACGCATTTCACCGCTACACCTGGAATTCTACCCCCCTCTACAAGACTCAAGCCTGCCAGTTTCAAATGCAGTTCCCAGGTTAAGCCCGGGGATTTCACATCTGACTTAACAGACCGCCTGCGTGCGCTTTACGCCCAGTAATTCCGATTAACGCTTGCACCCTCCGTATTACCGCGGCTGCTGGCACGGAGTTAGCCGGTGCTTCT…	-	-	GCCCTGTCGCAGAAGCTGGAGCTGACCATTCGTCGCGAAGGCAAAGTGC ATCAGCAGATTTACGTCCATGGCGTACCGCAGGCACCGCTGGCGGTGACG GGTGAGACCGACATTACAGGGACCCGTGTGCGTTTCTGGCCGAGCCACGA AACCTTTACCAACGTGCGCGATTTTGAGTATGACATCCTGGCGAAACGCC TGCGTGAACTCTCATTCCTGAACTCCGGCGTGTCGATTCGTCTGGATGAT AAGCGTGATGGCAAAAGCGATCACTTCCACTATGAAGGCGGCATCCGGGC GTTTGTTGAGTACCTCAACAAAAACAAAACCCCGATTCACCCTACCGTGT TCTATTTCTCTACCGAGAAAGATGGCATTGGTGTGGAAGTGGC…	Pantoea_Cluster_A	P. agglomerans CFSAN047153	CP034469.1	100
BA_134	M9 + sug	embryonic axis	Bio-Amandine	120	Bacillus	>BA_134GGCGGAGTGCTTAATGCGTTAGCTGCAGCACTAAAGGGCGGAAACCCTCTAACACTTAGCACTCATCGTTTACGGCGTGGACTACCAGGGTATCTAATCCTGTTTGCTCCCCACGCTTTCGCGCCTCAGCGTCAGTTACAGACCAAAAAGCCGCCTTCGCCACTGGTGTTCCTCCACATCTCTACGCATTTCACCGCTACACGTGGAATTCCGCTTTTCTCTTCTGCACTCAAGTTCCCCAGTTTCCAATGACCCTCCACGGTTGAGCCGTGGGCTTTCACATCAGACTTAAGAAACCGCCTGCGCGCGCTTTACGCCCAATAATTCCGGATAACGCTTGCCACCTACGTATTACCGCGGCTGCTGGCACGTAGTTAGCCGTGGCTTTCTGG…	Bacillus_Cluster_2	Bacillus_Cluster_A	-	-	-	-	-
BA_135	M9 + sug	embryonic axis	Bio-Amandine	120	Arthrobacter	>BA_135CACTTAATGCGTTAGCTACGGCGCGGAAAACGTGGAATGTCCCCCACACCTAGTGCCCAACGTTTACGGCATGGACTACCAGGGTATCTAATCCTGTTCGCTCCCCATGCTTTCGCTCCTCAGCGTCAGTTAATGCCCAGAGACCTGCCTTCGCCATCGGTGTTCCTCCTGATATCTGCGCATTTCACCGCTACACCAGGAATTCCAGTCTCCCCTACATCACTCTAGTCTGCCCGTACCCACCGCAGATCCGGAGTTGAGCCCCGGACTTTCACGGCAGACGCGACAAACCGCCTACGAGCTCTTTACGCCCAATAATTCCGGATAACGCTTGCGCCCTACGTATTACCGCGGCTGCTGGCACGTAGTTAGCCGGCGCTTCTTCTGCAGGT…	Arthrobacter_Cluster_1	Arthrobacter_Cluster_A	-	-	P. agglomerans CFSAN047153	CP034469.1	100
BA_136	M9 + sug	embryonic axis	Bio-Amandine	120	Arthrobacter	>BA_136ACTTAATGCGTTAGCTACGGCGCGGAAAACGTGGAATGTCCCCCACACCTAGTGCCCAACGTTTACGGCATGGACTACCAGGGTATCTAATCCTGTTCGCTCCCCATGCTTTCGCTCCTCAGCGTCAGTTAATGCCCAGAGACCTGCCTTCGCCATCGGTGTTCCTCCTGATATCTGCGCATTTCACCGCTACACCAGGAATTCCAGTCTCCCCTACATCACTCTAGTCTGCCCGTACCCACCGCAGATCCGGAGTTGAGCCCCGGACTTTCACGGCAGACGCGACAAACCGCCTACGAGCTCTTTACGCCCAATAATTCCGGATAACGCTTGCGCCCTACGTATTACCGCGGCTGCTGGCACGTAGTTAGCCGGCGCTTCTTCTGCAGGTA…	Arthrobacter_Cluster_4	Arthrobacter_Cluster_B	-	-	-	-	-
BA_138	M9 + aa	cotyledons	Bio-Amandine	120	Pseudomonas	>BA_138GCGGTCAACTTAATGCGTTAGCTGCGCCACTAAGAGTTCAAGACTCCCAACGGCTAGTTGACATCGTTTACGGCGTGGACTACCAGGGTATCTAATCCTGTTTGCTCCCCACGCTTTCGCACCTCAGTGTCAGTATGAGCCCAGGTGGTCGCCTTCGCCACTGGTGTTCCTTCCTATATCTACGCATTTCACCGCTACACAGGAAATTCCACCACCCTCTGCCCTACTCTAGCTTGCCAGTTTTGGATGCAGTTCCCAGGTTGAGCCCGGGGATTTCACATTCAACTTAACAAACCACCTACGCGCGCTTTACGCCCAGTAATTCCGATTAACGCTTGCACCCTCTGTATTACCGCGGCTGCTGGCACAGAGTTAGCCGGTGCTTATTCTGT…	Pseudomonas_Cluster_1	Pseudomonas_Cluster_A	-	-	-	-	-
BA_139	M9 + aa	cotyledons	Bio-Amandine	120	Pantoea agglomerans	>BA_139GGTCGACTTAACGCGTTAGCTCCGGAAGCCACTCCTCAAGGGAACAACCTCCAAGTCGACATCGTTTACGGCGTGGACTACCAGGGTATCTAATCCTGTTTGCTCCCCACGCTTTCGCACCTGAGCGTCAGTCTTTGTCCAGGGGGCCGCCTTCGCCACCGGTATTCCTCCAGATCTCTACGCATTTCACCGCTACACCTGGAATTCTACCCCCCTCTACAAGACTCAAGCCTGCCAGTTTCAAATGCAGTTCCCAGGTTAAGCCCGGGGATTTCACATCTGACTTAACAGACCGCCTGCGTGCGCTTTACGCCCAGTAATTCCGATTAACGCTTGCACCCTCCGTATTACCGCGGCTGCTGGCACGGAGTTAGCCGGTGCTTCTTCTGCGG…	-	-	GTCTCCGGCGGCCTGCACGGCGTGGGCGTCTCCGTGGTTAACGCCCTGTC_x000D_ GCAGAAGCTGGAGCTGACCATTCGTCGCGAAGGCAAAGTGCATCAGCAGA_x000D_ TTTACGTCCATGGCGTACCGCAGGCACCGCTGGCGGTGACGGGTGAGACC_x000D_ GACATTACCGGGACCCGTGTGCGTTTCTGGCCGAGCCACGAAACCTTTAC_x000D_ CAACGTGCGCGATTTTGAGTATGACATCCTGGCGAAACGCCTGCGTGAAC_x000D_ TCTCATTCCTGAACTCCGGCGTGTCGATTCGTCTGGATGATAAGCGTGAT_x000D_ GGTAAAAGCGATCACTTCCACTATGAAGGCGGTATCCGGGCGTTTGTTGA_…	Pantoea_Cluster_F	P. agglomerans CFSAN047153	CP034469.1	100
BA_141B	M9 + aa	cotyledons	Bio-Amandine	120	Pantoea agglomerans	>BA_141BGGCGGGTCGAACTTAACGTCGTTAGCTCCGGAAGCCACTCCTCAAGGGAACAACCTCCAAGTCGACATCGTTTACGGCGTGGACTACCAGGGTATCTAATCCTGTTTGCTCCCCACGCTTTCGCACCTGAGCGTCAGTCTTTGTCCAGGGGGCCGCCTTCGCCACCGGTATTCCTCCAGATCTCTACGCATTTCACCGCTACACCTGGAATTCTACCCCCCTCTACAAGACTCAAGCCTGCCAGTTTCAAATGCAGTTCCCAGGTTAAGCCCGGGGATTTCACATCTGACTTAACAGACCGCCTGCGTGCGCTTTACGCCCAGTAATTCCGATTAACGCTTGCACCCTCCGTATTACCGCGGCTGCTGGCACGGAGTTAGCCGGTGCTTCT…	-	-	GTTCTCCGGCGGCCTGCACGGCGTGGGCGTCTCCGTGGTTAACGCCCTGT_x000D_ CGCAGAAGCTGGAGCTGACCATTCGTCGCGAAGGCAAAGTGCATCAGCAG_x000D_ ATTTACGTCCATGGCGTACCGCAGGCACCGCTGGCGGTGACGGGTGAGAC_x000D_ CGACATTACCGGGACCCGTGTGCGTTTCTGGCCGAGCCACGAAACCTTTA_x000D_ CCAACGTGCGCGATTTTGAGTATGACATCCTGGCGAAACGCCTGCGTGAA_x000D_ CTCTCATTCCTGAACTCCGGCGTGTCGATTCGTCTGGATGATAAGCGTGA_x000D_ TGGTAAAAGCGATCACTTCCACTATGAAGGCGGTATCCGGGCGTTTGTTG_…	Pantoea_Cluster_I	P. agglomerans CFSAN047153	CP034469.1	100
BA_142	M9 + aa	cotyledons	Bio-Amandine	120	Arthrobacter	>BA_142ACTTAATGCGTTAGCTACGGCGCGGAAAACGTGGAATGTCCCCCACACCTAGTGCCCAACGTTTACGGCATGGACTACCAGGGTATCTAATCCTGTTCGCTCCCCATGCTTTCGCTCCTCAGCGTCAGTTAATGCCCAGAGACCTGCCTTCGCCATCGGTGTTCCTCCTGATATCTGCGCATTTCACCGCTACACCAGGAATTCCAGTCTCCCCTACATCACTCTAGTCTGCCCGTACCCACCGCAGATCCGGAGTTGAGCCCCGGACTTTCACGGCAGACGCGACAAACCGCCTACGAGCTCTTTACGCCCAATAATTCCGGATAACGCTTGCGCCCTACGTATTACCGCGGCTGCTGGCACGTAGTTAGCCGGCGCTTCTTCTGCAGGTA…	Arthrobacter_Cluster_1	Arthrobacter_Cluster_A	-	-	P. agglomerans CFSAN047153	CP034469.1	100
BA_144	M9 + aa	cotyledons	Bio-Amandine	120	Pantoea agglomerans	>BA_144AGGCGGTCGACTTAACGCGTTAGCTCCGGAAGCCACTCCTCAAGGGAACAACCTCCAAGTCGACATCGTTTACGGCGTGGACTACCAGGGTATCTAATCCTGTTTGCTCCCCACGCTTTCGCACCTGAGCGTCAGTCTTTGTCCAGGGGGCCGCCTTCGCCACCGGTATTCCTCCAGATCTCTACGCATTTCACCGCTACACCTGGAATTCTACCCCCCTCTACAAGACTCAAGCCTGCCAGTTTCAAATGCAGTTCCCAGGTTAAGCCCGGGGATTTCACATCTGACTTAACAGACCGCCTGCGTGCGCTTTACGCCCAGTAATTCCGATTAACGCTTGCACCCTCCGTATTACCGCGGCTGCTGGCACGGAGTTAGCCGGTGCTTCTTCT…	-	-	GTCTCCGGCGGCCTGCACGGCGTGGGCGTCTCCGTGGTTAACGCCCTGTC_x000D_ GCAGAAGCTGGAGCTGACCATTCGTCGCGAAGGCAAAGTGCATCAGCAGA_x000D_ TTTACGTCCATGGCGTACCGCAGGCACCGCTGGCGGTGACGGGTGAGACC_x000D_ GACATTACCGGGACCCGTGTGCGTTTCTGGCCGAGCCACGAAACCTTTAC_x000D_ CAACGTGCGCGATTTTGAGTATGACATCCTGGCGAAACGCCTGCGTGAAC_x000D_ TCTCATTCCTGAACTCCGGCGTGTCGATTCGTCTGGATGATAAGCGTGAT_x000D_ GGTAAAAGCGATCACTTCCACTATGAAGGCGGTATCCGGGCGTTTGTTGA_…	Pantoea_Cluster_F	P. agglomerans CFSAN047153	CP034469.1	100
BA_145	M9 + aa	embryonic axis	Bio-Amandine	120	Bacillus	>BA_145TGCTTAATGCGTTAGCTGCAGCACTAAGGGGCGGAAACCCCCTAACACTTAGCACTCATCGTTTACGGCGTGGACTACCAGGGTATCTAATCCTGTTCGCTCCCCACGCTTTCGCTCCTCAGCGTCAGTTACAGACCAGAGAGTCGCCTTCGCCACTGGTGTTCCTCCACATCTCTACGCATTTCACCGCTACACGTGGAATTCCACTCTCCTCTTCTGCACTCAAGTTTCCCAGTTTCCAATGACCCTCCCCGGTTGAGCCGGGGGCTTTCACATCAGACTTAAGAAACCGCCTGCGAGCCCTTTACGCCCAATAATTCCGGACAACGCTTGCCACCTACGTATTACCGCGGCTGCTGGCACGTAGTTAGCCGTGGCTTTCTGGTTAGGTA…	Bacillus_Cluster_3	Bacillus_Cluster_B	-	-	-	-	-
BA_146	M9 + aa	embryonic axis	Bio-Amandine	120	Pantoea agglomerans	>BA_146CCAGGCGGTCGACTTAACGCGTTAGCTCCGGAAGCCACTCCTCAAGGGAACAACCTCCAAGTCGACATCGTTTACGGCGTGGACTACCAGGGTATCTAATCCTGTTTGCTCCCCACGCTTTCGCACCTGAGCGTCAGTCTTTGTCCAGGGGGCCGCCTTCGCCACCGGTATTCCTCCAGATCTCTACGCATTTCACCGCTACACCTGGAATTCTACCCCCCTCTACAAGACTCAAGCCTGCCAGTTTCAAATGCAGTTCCCAGGTTAAGCCCGGGGATTTCACATCTGACTTAACAGACCGCCTGCGTGCGCTTTACGCCCAGTAATTCCGATTAACGCTTGCACCCTCCGTATTACCGCGGCTGCTGGCACGGAGTTAGCCGGTGCTTCTT…	-	-	GTCTCCGGCGGCCTGCACGGCGTGGGCGTCTCCGTGGTTAACGCCCTGTC_x000D_ GCAGAAGCTGGAGCTGACCATTCGTCGCGAAGGCAAAGTGCATCAGCAGA_x000D_ TTTACGTCCATGGCGTACCGCAGGCACCGCTGGCGGTGACGGGTGAGACC_x000D_ GACATTACAGGGACCCGTGTGCGTTTCTGGCCGAGCCACGAAACCTTTAC_x000D_ CAACGTGCGCGATTTTGAGTATGACATCCTGGCGAAACGCCTGCGTGAAC_x000D_ TCTCATTCCTGAACTCCGGCGTGTCGATTCGTCTGGATGATAAGCGTGAT_x000D_ GGCAAAAGCGATCACTTCCACTATGAAGGCGGCATCCGGGCGTTTGTTGA_…	Pantoea_Cluster_G	P. agglomerans L15	CP034148.1	99
BA_147	M9 + aa	embryonic axis	Bio-Amandine	120	Pseudomonas	>BA_147GTCAACTTAATGCGTTAGCTGCGCCACTAAGAGTTCAAGACTCCCAACGGCTAGTTGACATCGTTTACGGCGTGGACTACCAGGGTATCTAATCCTGTTTGCTCCCCACGCTTTCGCACCTCAGTGTCAGTATGAGCCCAGGTGGTCGCCTTCGCCACTGGTGTTCCTTCCTATATCTACGCATTTCACCGCTACACAGGAAATTCCACCACCCTCTGCCCTACTCTAGCTTGCCAGTTTTGGATGCAGTTCCCAGGTTGAGCCCGGGGATTTCACATTCAACTTAACAAACCACCTACGCGCGCTTTACGCCCAGTAATTCCGATTAACGCTTGCACCCTCTGTATTACCGCGGCTGCTGGCACAGAGTTAGCCGGTGCTTATTCTGTCGG…	Pseudomonas_Cluster_1	Pseudomonas_Cluster_A	-	-	P. agglomerans CFSAN047153	CP034469.1	100
BA_148	M9 + aa	embryonic axis	Bio-Amandine	120	Arthrobacter	>BA_148CAGGCGGGGCACTTAATGCGTTAGCTACGGCGCGGAAAACGTGGAATGTCCCCCACACCTAGTGCCCAACGTTTACGGCATGGACTACCAGGGTATCTAATCCTGTTCGCTCCCCATGCTTTCGCTCCTCAGCGTCAGTTAATGCCCAGAGACCTGCCTTCGCCATCGGTGTTCCTCCTGATATCTGCGCATTTCACCGCTACACCAGGAATTCCAGTCTCCCCTACATCACTCTAGTCTGCCCGTACCCACCGCAGATCCGGAGTTGAGCCCCGGACTTTCACGGCAGACGCGACAAACCGCCTACGAGCTCTTTACGCCCAATAATTCCGGATAACGCTTGCGCCCTACGTATTACCGCGGCTGCTGGCACGTAGTTAGCCGGCGCTTCT…	Arthrobacter_Cluster_4	Arthrobacter_Cluster_L	-	-	-	-	-
BA_149	M9 + aa	embryonic axis	Bio-Amandine	120	Pseudomonas	>BA_149CAACTTAATGCGTTAGCTGCGCCACTAAGAGTTCAAGACTCCCAACGGCTAGTTGACATCGTTTACGGCGTGGACTACCAGGGTATCTAATCCTGTTTGCTCCCCACGCTTTCGCACCTCAGTGTCAGTATGAGCCCAGGTGGTCGCCTTCGCCACTGGTGTTCCTTCCTATATCTACGCATTTCACCGCTACACAGGAAATTCCACCACCCTCTGCCCTACTCTAGCTTGCCAGTTTTGGATGCAGTTCCCAGGTTGAGCCCGGGGATTTCACATTCAACTTAACAAACCACCTACGCGCGCTTTACGCCCAGTAATTCCGATTAACGCTTGCACCCTCTGTATTACCGCGGCTGCTGGCACAGAGTTAGCCGGTGCTTATTCTGTCGGTA…	Pseudomonas_Cluster_1	Pseudomonas_Cluster_A	-	-	-	-	-
BA_150	M9 + aa	embryonic axis	Bio-Amandine	120	Arthrobacter	>BA_150ACTTAATGCGTTAGCTACGGCGCGGAAAACGTGGAATGTCCCCCACACCTAGTGCCCAACGTTTACGGCATGGACTACCAGGGTATCTAATCCTGTTCGCTCCCCATGCTTTCGCTCCTCAGCGTCAGTTAATGCCCAGAGACCTGCCTTCGCCATCGGTGTTCCTCCTGATATCTGCGCATTTCACCGCTACACCAGGAATTCCAGTCTCCCCTACATCACTCTAGTCTGCCCGTACCCACCGCAGATCCGGAGTTGAGCCCCGGACTTTCACGGCAGACGCGACAAACCGCCTACGAGCTCTTTACGCCCAATAATTCCGGATAACGCTTGCGCCCTACGTATTACCGCGGCTGCTGGCACGTAGTTAGCCGGCGCTTCTTCTGCAGGTA…	Arthrobacter_Cluster_4	Arthrobacter_Cluster_L	-	-	-	-	-
BA_152A	gs	cotyledons	Bio-Amandine	24	Pantoea agglomerans	>BA_152AGGCCGGTCGGACTTAACGCGTTAGCTCCGGAAGCCACTCCTCAAGGGAACAACCTCCAAGTCGACATCGTTTACGGCGTGGACTACCAGGGTATCTAATCCTGTTTGCTCCCCACGCTTTCGCACCTGAGCGTCAGTCTTTGTCCAGGGGGCCGCCTTCGCCACCGGTATTCCTCCAGATCTCTACGCATTTCACCGCTACACCTGGAATTCTACCCCCCTCTACAAGACTCAAGCCTGCCAGTTTCAAATGCAGTTCCCAGGTTAAGCCCGGGGATTTCACATCTGACTTAACAGACCGCCTGCGTGCGCTTTACGCCCAGTAATTCCGATTAACGCTTGCACCCTCCGTATTACCGCGGCTGCTGGCACGGAGTTAGCCGGTGCTTCTT…	-	-	AACGCCCTGTCGCAGAAGCTGGAGCTGACCATTCGTCGCGAAGGCAAAGT_x000D_ GCATCAGCAGATTTACGTCCATGGCGTACCGCAGGCACCGCTGGCGGTGA_x000D_ CGGGTGAGACCGACATTACCGGGACCCGTGTGCGTTTCTGGCCGAGCCAC_x000D_ GAAACCTTTACCAACGTGCGCGATTTTGAGTATGACATCCTGGCGAAACG_x000D_ CCTGCGTGAACTCTCATTCCTGAACTCCGGCGTGTCGATTCGTCTGGATG_x000D_ ATAAGCGTGATGGTAAAAGCGATCACTTCCACTATGAAGGCGGTATCCGG_x000D_ GCGTTTGTTGAGTACCTCAACAAAAACAAAACCCCGATTCACCCTACCGT_…	Pantoea_Cluster_I	P. agglomerans CFSAN047153	CP034469.1	100
BA_154	gs	cotyledons	Bio-Amandine	24	Pseudomonas	>BA_154AGGCGGTCAACTTAATGCGTTAGCTGCGCCACTAAGAGTTCAAGACTCCCAACGGCTAGTTGACATCGTTTACGGCGTGGACTACCAGGGTATCTAATCCTGTTTGCTCCCCACGCTTTCGCACCTCAGTGTCAGTATGAGCCCAGGTGGTCGCCTTCGCCACTGGTGTTCCTTCCTATATCTACGCATTTCACCGCTACACAGGAAATTCCACCACCCTCTGCCCTACTCTAGCTTGCCAGTTTTGGATGCAGTTCCCAGGTTGAGCCCGGGGATTTCACATTCAACTTAACAAACCACCTACGCGCGCTTTACGCCCAGTAATTCCGATTAACGCTTGCACACTCTGTATTACCGCGGCTGCTGGCACAGAGTTAGCCGGTGCTTATTCT…	Pseudomonas_Cluster_1	Pseudomonas_Cluster_A	-	-	-	-	-
BA_156	gs	embryonic axis	Bio-Amandine	24	Chryseobacterium	>BA_156CCCAGGTGGCTAACTTATCACTTTCGCTTAGTCTCTGAATCCGAAGACCCAAAAACGAGTTAGCATCGTTTACGGCGTGGACTACCAGGGTATCTAATCCTGTTCGCTCCCCACGCTTTCGTCCATCAGCGTCAGTTAAGACATAGTGACCTGCCTTCGCAATTGGTGTTCTAAGTAATATCTATGCATTTCACCGCTACACTACTTATTCCAGCCACTTCTACCTTACTCAAGACCCGCAGTATCAATGGCAGTTTCACAGTTGAGCTGTGAGATTTCACCACTGACTTACGAGTCCGCCTACGGACCCTTTAAACCCAATAAATCCGGATAACGCTTGCACCCTCCGTATTACCGCGGCTGCTGGCACGGAGTTAGCCGGTGCTTATTCG…	Chryseobacterium_Cluster_1	Chryseobacterium_Cluster_A	-	-	-	-	-
BA_157	gs	embryonic axis	Bio-Amandine	24	Pseudomonas	>BA_157ACTTAATGCGTTAGGCTGCGCCACTAAGAGTTCAAGACTCCCAACGGCTAGTTGACATCGTTTACGGCGTGGACTACCAGGGTATCTAATCCTGTTTGCTCCCCACGCTTTCGCACCTCAGTGTCAGTATGAGCCCAGGTGGTCGCCTTCGCCACTGGTGTTCCTTCCTATATCTACGCATTTCACCGCTACACAGGAAATTCCACCACCCTCTGCCCTACTCTAGCTTGCCAGTTTTGGATGCAGTTCCCAGGTTGAGCCCGGGGATTTCACATTCAACTTAACAAACCACCTACGCGCGCTTTACGCCCAGTAATTCCGATTAACGCTTGCACCCTCTGTATTACCGCGGCTGCTGGCACAGAGTTAGCCGGTGCTTATTCTGTCGGTAA…	Pseudomonas_Cluster_1	Pseudomonas_Cluster_A	-	-	-	-	-
BA_158	gs	embryonic axis	Bio-Amandine	24	Bacillus	>BA_158TCCAGGCGGAGTGCTTAATGCGTTAGCTGCAGCACTAAAGGGCGGAAACCCTCTAACACTTAGCACTCATCGTTTACGGCGTGGACTACCAGGGTATCTAATCCTGTTTGCTCCCCACGCTTTCGCGCCTCAGCGTCAGTTACAGACCAAAAAGCCGCCTTCGCCACTGGTGTTCCTCCACATCTCTACGCATTTCACCGCTACACGTGGAATTCCGCTTTTCTCTTCTGCACTCAAGTTCCCCAGTTTCCAATGACCCTCCACGGTTGAGCCGTGGGCTTTCACATCAGACTTAAGAAACCGCCTGCGCGCGCTTTACGCCCAATAATTCCGGATAACGCTTGCCACCTACGTATTACCGCGGCTGCTGGCACGTAGTTAGCCGTGGCTTT…	Bacillus_Cluster_2	Bacillus_Cluster_A	-	-	-	-	-
BA_161	sm	cotyledons	Bio-Amandine	24	Bacillus	>BA_161TCCAGGCGGAGTGCTTAATGCGTTAGCTGCAGCACTAAAGGGCGGAAACCCTCTAACACTTAGCACTCATCGTTTACGGCGTGGACTACCAGGGTATCTAATCCTGTTTGCTCCCCACGCTTTCGCGCCTCAGCGTCAGTTACAGACCAAAAAGCCGCCTTCGCCACTGGTGTTCCTCCACATCTCTACGCATTTCACCGCTACACGTGGAATTCCGCTTTTCTCTTCTGCACTCAAGTTCCCCAGTTTCCAATGACCCTCCACGGTTGAGCCGTGGGCTTTCACATCAGACTTAAGAAACCGCCTGCGCGCGCTTTACGCCCAATAATTCCGGATAACGCTTGCCACCTACGTATTACCGCGGCTGCTGGCACGTAGTTAGCCGTGGCTTT…	Bacillus_Cluster_2	Bacillus_Cluster_A	-	-	-	-	-
BA_164	sm	cotyledons	Bio-Amandine	24	Pantoea agglomerans	>BA_164CCAGGCGGTCGACTTAACGCGTTAGCTCCGGAAGCCACTCCTCAAGGGAACAACCTCCAAGTCGACATCGTTTACGGCGTGGACTACCAGGGTATCTAATCCTGTTTGCTCCCCACGCTTTCGCACCTGAGCGTCAGTCTTTGTCCAGGGGGCCGCCTTCGCCACCGGTATTCCTCCAGATCTCTACGCATTTCACCGCTACACCTGGAATTCTACCCCCCTCTACAAGACTCAAGCCTGCCAGTTTCAAATGCAGTTCCCAGGTTAAGCCCGGGGATTTCACATCTGACTTAACAGACCGCCTGCGTGCGCTTTACGCCCAGTAATTCCGATTAACGCTTGCACCCTCCGTATTACCGCGGCTGCTGGCACGGAGTTAGCCGGTGCTTCTT…	-	-	GTCTCCGGCGGCCTGCACGGCGTGGGCGTCTCCGTGGTTAACGCCCTGTC_x000D_ GCAGAAGCTGGAGCTGACCATCCGTCGCGAAGGCAAAGTGCATCAGCAGA_x000D_ TTTATGTCCATGGCGTACCGCAGGCACCGCTGGCGGTGACGGGTGAGACC_x000D_ GACATTACCGGGACCCGTGTGCGTTTCTGGCCGAGCCACGAAACCTTTAC_x000D_ CAACGTGCGCGATTTTGAGTATGACATCCTGGCGAAACGCCTGCGTGAAC_x000D_ TCTCATTCCTGAACTCCGGCGTGTCGATTCGTCTGGATGATAAGCGTGAT_x000D_ GGCAAAAGCGATCACTTCCACTATGAAGGCGGCATCCGGGCGTTTGTTGA_…	Pantoea_Cluster_H	P. agglomerans CFSAN047153	CP034469.1	100
BA_165	sm	cotyledons	Bio-Amandine	24	Pantoea agglomerans	>BA_165ACCTCCAAGTCGACATCGTTTACGGCGTGGACTACCAGGGTATCTAATCCTGTTTGCTCCCCACGCTTTCGCACCTGAGCGTCAGTCTTTGTCCAGGGGGCCGCCTTCGCCACCGGTATTCCTCCAGATCTCTACGCATTTCACCGCTACACCTGGAATTCTACCCCCCTCTACAAGACTCAAGCCTGCCAGTTTCAAATGCAGTTCCCAGGTTAAGCCCGGGGATTTCACATCTGACTTAACAGACCGCCTGCGTGCGCTTTACGCCCAGTAATTCCGATTAACGCTTGCACCCTCCGTATTACCGCGGCTGCTGGCACGGAGTTAGCCGGTGCTTCTTCTGCGGGTAACGTCAATCGATGCGGTTATTAACCCCATCGCCTTCCTCCCCG…	-	-	AACGCCCTGTCGCAGAAGCTGGAGCTGACCATCCGTCGCGAAGGCAAAGT_x000D_ GCATCAGCAGATTTATGTCCATGGCGTACCGCAGGCACCGCTGGCGGTGA_x000D_ CGGGTGAGACCGACATTACCGGGACCCGTGTGCGTTTCTGGCCGAGCCAC_x000D_ GAAACCTTTACCAACGTGCGCGATTTTGAGTATGACATCCTGGCGAAACG_x000D_ CCTGCGTGAACTCTCATTCCTGAACTCCGGCGTGTCGATTCGTCTGGATG_x000D_ ATAAGCGTGATGGCAAAAGCGATCACTTCCACTATGAAGGCGGCATCCGG_x000D_ GCGTTTGTTGAGTACCTCAACAAAAACAAAACCCCGATTCACCCTACCGT_…	Pantoea_Cluster_H	P. agglomerans L15	CP034148.1	99
BA_168	sm	embryonic axis	Bio-Amandine	24	Bacillus	>BA_168CCAGGCGGAGTGCTTAATGCGTTAGCTGCAGCACTAAGGGGCGGAAACCCCCTAACACTTAGCACTCATCGTTTACGGCGTGGACTACCAGGGTATCTAATCCTGTTCGCTCCCCACGCTTTCGCTCCTCAGCGTCAGTTACAGACCAGAGAGTCGCCTTCGCCACTGGTGTTCCTCCACATCTCTACGCATTTCACCGCTACACGTGGAATTCCACTCTCCTCTTCTGCACTCAAGTTTCCCAGTTTCCAATGACCCTCCCCGGTTGAGCCGGGGGCTTTCACATCAGACTTAAGAAACCGCCTGCGAGCCCTTTACGCCCAATAATTCCGGACAACGCTTGCCACCTACGTATTACCGCGGCTGCTGGCACGTAGTTAGCCGTGGCTTTC…	Bacillus_Cluster_3	Bacillus_Cluster_B	-	-	-	-	-
BA_169	sm	embryonic axis	Bio-Amandine	24	Arthrobacter	>BA_169GGCGGGGCACTTAATGCGTTAGCTACGGCGCGGAAAACGTGGAATGTCCCCCACACCTAGTGCCCAACGTTTACGGCATGGACTACCAGGGTATCTAATCCTGTTCGCTCCCCATGCTTTCGCTCCTCAGCGTCAGTTAATGCCCAGAGACCTGCCTTCGCCATCGGTGTTCCTCCTGATATCTGCGCATTTCACCGCTACACCAGGAATTCCAGTCTCCCCTACATCACTCTAGTCTGCCCGTACCCACCGCAGATCCGGAGTTGAGCCCCGGACTTTCACGGCAGACGCGACAAACCGCCTACGAGCTCTTTACGCCCAATAATTCCGGATAACGCTTGCGCCCTACGTATTACCGCGGCTGCTGGCACGTAGTTAGCCGGCGCTTCTTC…	Arthrobacter_Cluster_2	Arthrobacter_Cluster_M	-	-	-	-	-
BA_171B	sm	embryonic axis	Bio-Amandine	24	Pantoea agglomerans	>BA_171BGCGTTAGCTCCGGAAGCCACTCCTCAAGGGAACAACCTCCAAGTCGACATCGTTTACGGCGTGGACTACCAGGGTATCTAATCCTGTTTGCTCCCCACGCTTTCGCACCTGAGCGTCAGTCTTTGTCCAGGGGGCCGCCTTCGCCACCGGTATTCCTCCAGATCTCTACGCATTTCACCGCTACACCTGGAATTCTACCCCCCTCTACAAGACTCAAGCCTGCCAGTTTCAAATGCAGTTCCCAGGTTAAGCCCGGGGATTTCACATCTGACTTAACAGACCGCCTGCGTGCGCTTTACGCCCAGTAATTCCGATTAACGCTTGCACCCTCCGTATTACCGCGGCTGCTGGCACGGAGTTAGCCGGTGCTTCTTCTGCGGGTAACGTCAAT…	-	-	GTTCTCCGGCGGCCTGCACGGCGTGGGCGTCTCCGTGGTTAACGCCCTGT_x000D_ CGCAGAAGCTGGAGCTGACCATTCGTCGCGAAGGCAAAGTGCATCAGCAG_x000D_ ATTTACGTCCATGGCGTACCGCAGGCACCGCTGGCGGTGACGGGTGAGAC_x000D_ CGACATTACAGGGACCCGTGTGCGTTTCTGGCCGAGCCACGAAACCTTTA_x000D_ CCAACGTGCGCGATTTTGAGTATGACATCCTGGCGAAACGCCTGCGTGAA_x000D_ CTCTCATTCCTGAACTCCGGCGTGTCGATTCGTCTGGATGATAAGCGTGA_x000D_ TGGCAAAAGCGATCACTTCCACTATGAAGGCGGCATCCGGGCGTTTGTTG_…	Pantoea_Cluster_D	P. agglomerans CFSAN047153	CP034469.1	100
BA_171C	sm	embryonic axis	Bio-Amandine	24	Pantoea agglomerans	>BA_171CTCGACTTAACGCGTTAGCTCCGGAAGCCACTCCTCAAGGGAACAACCTCCAAGTCGACATCGTTTACGGCGTGGACTACCAGGGTATCTAATCCTGTTTGCTCCCCACGCTTTCGCACCTGAGCGTCAGTCTTTGTCCAGGGGGCCGCCTTCGCCACCGGTATTCCTCCAGATCTCTACGCATTTCACCGCTACACCTGGAATTCTACCCCCCTCTACAAGACTCAAGCCTGCCAGTTTCAAATGCAGTTCCCAGGTTAAGCCCGGGGATTTCACATCTGACTTAACAGACCGCCTGCGTGCGCTTTACGCCCAGTAATTCCGATTAACGCTTGCACCCTCCGTATTACCGCGGCTGCTGGCACGGAGTTAGCCGGTGCTTCTTCTGCGGG…	-	-	CGCCCTGTCGCAGAAGCTGGAGCTGACCATTCGTCGCGAAGGCAAAGTGC_x000D_ ATCAGCAGATTTACGTCCATGGCGTACCGCAGGCACCGCTGGCGGTGACG_x000D_ GGTGAGACCGACATTACAGGGACCCGTGTGCGTTTCTGGCCGAGCCACGA_x000D_ AACCTTTACCAACGTGCGCGATTTTGAGTATGACATCCTGGCGAAACGCC_x000D_ TGCGTGAACTCTCATTCCTGAACTCCGGCGTGTCGATTCGTCTGGATGAT_x000D_ AAGCGTGATGGCAAAAGCGATCACTTCCACTATGAAGGCGGCATCCGGGC_x000D_ GTTTGTTGAGTACCTCAACAAAAACAAAACCCCGATTCACCCTACCGTGT_…	Pantoea_Cluster_G	P. agglomerans CFSAN047153	CP034469.1	100
BA_173	sm	embryonic axis	Bio-Amandine	24	Bacillus	>BA_173GGCGGAGTGCTTAATGCGTTAGCTGCAGCACTAAAGGGCGGAAACCCTCTAACACTTAGCACTCATCGTTTACGGCGTGGACTACCAGGGTATCTAATCCTGTTTGCTCCCCACGCTTTCGCGCCTCAGCGTCAGTTACAGACCAAAAAGCCGCCTTCGCCACTGGTGTTCCTCCACATCTCTACGCATTTCACCGCTACACGTGGAATTCCGCTTTTCTCTTCTGCACTCAAGTTCCCCAGTTTCCAATGACCCTCCACGGTTGAGCCGTGGGCTTTCACATCAGACTTAAGAAACCGCCTGCGCGCGCTTTACGCCCAATAATTCCGGATAACGCTTGCCACCTACGTATTACCGCGGCTGCTGGCACGTAGTTAGCCGTGGCTTTCTGG…	Bacillus_Cluster_2	Bacillus_Cluster_A	-	-	-	-	-
BA_174B	M9 + gs	cotyledons	Bio-Amandine	120	Pantoea agglomerans	>BA_174BAGCTCCGGAAGCCACTCCTCAAGGGAACAACCTCCAAGTCGACATCGTTTACGGCGTGGACTACCAGGGTATCTAATCCTGTTTGCTCCCCACGCTTTCGCACCTGAGCGTCAGTCTTTGTCCAGGGGGCCGCCTTCGCCACCGGTATTCCTCCAGATCTCTACGCATTTCACCGCTACACCTGGAATTCTACCCCCCTCTACAAGACTCAAGCCTGCCAGTTTCAAATGCAGTTCCCAGGTTAAGCCCGGGGATTTCACATCTGACTTAACAGACCGCCTGCGTGCGCTTTACGCCCAGTAATTCCGATTAACGCTTGCACCCTCCGTATTACCGCGGCTGCTGGCACGGAGTTAGCCGGTGCTTCTTCTGCGGGTAACGTCAATCGACA…	-	-	CGCCCTGTCGCAGAAGCTGGAGCTGACCATTCGTCGCGAAGGCAAAGTGC_x000D_ ATCAGCAGATTTACGTCCATGGCGTACCGCAGGCACCGCTGGCGGTGACG_x000D_ GGTGAGACCGACATTACCGGGACCCGTGTGCGTTTCTGGCCGAGCCACGA_x000D_ AACCTTTACCAACGTGCGCGATTTTGAGTATGACATCCTGGCGAAACGCC_x000D_ TGCGTGAACTCTCATTCCTGAACTCCGGCGTGTCGATTCGTCTGGATGAT_x000D_ AAGCGTGATGGTAAAAGCGATCACTTCCACTATGAAGGCGGTATCCGGGC_x000D_ GTTTGTTGAGTACCTCAACAAAAACAAAACCCCGATTCACCCTACCGTGT_…	Pantoea_Cluster_F	P. agglomerans CFSAN047153	CP034469.1	100
BA_175	M9 + gs	cotyledons	Bio-Amandine	120	Pantoea agglomerans	>BA_175GACTTAACGCGTTAGCTCCGGAAGCCACTCCTCAAGGGAACAACCTCCAAGTCGACATCGTTTACGGCGTGGACTACCAGGGTATCTAATCCTGTTTGCTCCCCACGCTTTCGCACCTGAGCGTCAGTCTTTGTCCAGGGGGCCGCCTTCGCCACCGGTATTCCTCCAGATCTCTACGCATTTCACCGCTACACCTGGAATTCTACCCCCCTCTACAAGACTCAAGCCTGCCAGTTTCAAATGCAGTTCCCAGGTTAAGCCCGGGGATTTCACATCTGACTTAACAGACCGCCTGCGTGCGCTTTACGCCCAGTAATTCCGATTAACGCTTGCACCCTCCGTATTACCGCGGCTGCTGGCACGGAGTTAGCCGGTGCTTCTTCTGCGGGTAA…	-	-	AACGCCCTGTCGCAGAAGCTGGAGCTGACCATTCGTCGCGAAGGCAAAGT_x000D_ GCATCAGCAGATTTACGTCCATGGCGTACCGCAGGCACCGCTGGCGGTGA_x000D_ CGGGTGAGACCGACATTACCGGGACCCGTGTGCGTTTCTGGCCGAGCCAC_x000D_ GAAACCTTTACCAACGTGCGCGATTTTGAGTATGACATCCTGGCGAAACG_x000D_ CCTGCGTGAACTCTCATTCCTGAACTCCGGCGTGTCGATTCGTCTGGATG_x000D_ ATAAGCGTGATGGTAAAAGCGATCACTTCCACTATGAAGGCGGTATCCGG_x000D_ GCGTTTGTTGAGTACCTCAACAAAAACAAAACCCCGATTCACCCTACCGT_…	Pantoea_Cluster_F	P. agglomerans CFSAN047153	CP034469.1	100
BA_176	M9 + gs	cotyledons	Bio-Amandine	120	Pantoea agglomerans	>BA_176GCGGTCGACTTAACGCGTTAGCTCCGGAAGCCACTCCTCAAGGGAACAACCTCCAAGTCGACATCGTTTACGGCGTGGACTACCAGGGTATCTAATCCTGTTTGCTCCCCACGCTTTCGCACCTGAGCGTCAGTCTTTGTCCAGGGGGCCGCCTTCGCCACCGGTATTCCTCCAGATCTCTACGCATTTCACCGCTACACCTGGAATTCTACCCCCCTCTACAAGACTCAAGCCTGCCAGTTTCAAATGCAGTTCCCAGGTTAAGCCCGGGGATTTCACATCTGACTTAACAGACCGCCTGCGTGCGCTTTACGCCCAGTAATTCCGATTAACGCTTGCACCCTCCGTATTACCGCGGCTGCTGGCACGGAGTTAGCCGGTGCTTCTTCTGC…	-	-	AACGCCCTGTCGCAGAAGCTGGAGCTGACCATCCGTCGCGAAGGCAAAGT_x000D_ GCATCAGCAGATTTATGTCCATGGCGTACCGCAGGCACCGCTGGCGGTGA_x000D_ CGGGTGAGACCGACATTACCGGGACCCGTGTGCGTTTCTGGCCGAGCCAC_x000D_ GAAACCTTTACCAACGTGCGCGATTTTGAGTATGACATCCTGGCGAAACG_x000D_ CCTGCGTGAACTCTCATTCCTGAACTCCGGCGTGTCGATTCGTCTGGATG_x000D_ ATAAGCGTGATGGCAAAAGCGATCACTTCCACTATGAAGGCGGCATCCGG_x000D_ GCGTTTGTTGAGTACCTCAACAAAAACAAAACCCCGATTCACCCTACCGT_…	Pantoea_Cluster_E	P. agglomerans CFSAN047153	CP034469.1	100
BA_177	M9 + gs	embryonic axis	Bio-Amandine	120	Bacillus	>BA_177TCCAGGCGGAGTGCTTAATGCGTTAGCTGCAGCACTAAAGGGCGGAAACCCTCTAACACTTAGCACTCATCGTTTACGGCGTGGACTACCAGGGTATCTAATCCTGTTTGCTCCCCACGCTTTCGCGCCTCAGCGTCAGTTACAGACCAAAAAGCCGCCTTCGCCACTGGTGTTCCTCCACATCTCTACGCATTTCACCGCTACACGTGGAATTCCGCTTTTCTCTTCTGCACTCAAGTTCCCCAGTTTCCAATGACCCTCCACGGTTGAGCCGTGGGCTTTCACATCAGACTTAAGAAACCGCCTGCGCGCGCTTTACGCCCAATAATTCCGGATAACGCTTGCCACCTACGTATTACCGCGGCTGCTGGCACGTAGTTAGCCGTGGCTTT…	Bacillus_Cluster_2	Bacillus_Cluster_A	-	-	-	-	-
BA_178A	M9 + gs	embryonic axis	Bio-Amandine	120	Pantoea agglomerans	>BA_178AGCGGTCGACTTAACGCGTTAGCTCCGGAAGCCACTCCTCAAGGGAACAACCTCCAAGTCGACATCGTTTACGGCGTGGACTACCAGGGTATCTAATCCTGTTTGCTCCCCACGCTTTCGCACCTGAGCGTCAGTCTTTGTCCAGGGGGCCGCCTTCGCCACCGGTATTCCTCCAGATCTCTACGCATTTCACCGCTACACCTGGAATTCTACCCCCCTCTACAAGACTCAAGCCTGCCAGTTTCAAATGCAGTTCCCAGGTTAAGCCCGGGGATTTCACATCTGACTTAACAGACCGCCTGCGTGCGCTTTACGCCCAGTAATTCCGATTAACGCTTGCACCCTCCGTATTACCGCGGCTGCTGGCACGGAGTTAGCCGGTGCTTCTTCTG…	-	-	AACGCCCTGTCGCAGAAGCTGGAGCTGACCATCCGTCGCGAAGGCAAAGT_x000D_ GCATCAGCAGATTTATGTCCATGGCGTACCGCAGGCACCGCTGGCGGTGA_x000D_ CGGGTGAGACCGACATTACCGGGACCCGTGTGCGTTTCTGGCCGAGCCAC_x000D_ GAAACCTTTACCAACGTGCGCGATTTTGAGTATGACATCCTGGCGAAACG_x000D_ CCTGCGTGAACTCTCATTCCTGAACTCCGGCGTGTCGATTCGTCTGGATG_x000D_ ATAAGCGTGATGGCAAAAGCGATCACTTCCACTATGAAGGCGGCATCCGG_x000D_ GCGTTTGTTGAGTACCTCAACAAAAACAAAACCCCGATTCACCCTACCGT_…	Pantoea_Cluster_O	P. agglomerans L15	CP034148.1	99
BA_178B	M9 + gs	embryonic axis	Bio-Amandine	120	Pantoea agglomerans	>BA_178BACTTAACGCGTTAGCTCCGGAAGCCACTCCTCAAGGGAACAACCTCCAAGTCGACATCGTTTACGGCGTGGACTACCAGGGTATCTAATCCTGTTTGCTCCCCACGCTTTCGCACCTGAGCGTCAGTCTTTGTCCAGGGGGCCGCCTTCGCCACCGGTATTCCTCCAGATCTCTACGCATTTCACCGCTACACCTGGAATTCTACCCCCCTCTACAAGACTCAAGCCTGCCAGTTTCAAATGCAGTTCCCAGGTTAAGCCCGGGGATTTCACATCTGACTTAACAGACCGCCTGCGTGCGCTTTACGCCCAGTAATTCCGATTAACGCTTGCACCCTCCGTATTACCGCGGCTGCTGGCACGGAGTTAGCCGGTGCTTCTTCTGCGGGTAA…	-	-	CGCCCTGTCGCAGAAGCTGGAGCTGACCATTCGTCGCGAAGGCAAAGTGC_x000D_ ATCAGCAGATTTACGTCCATGGCGTACCGCAGGCACCGCTGGCGGTGACG_x000D_ GGTGAGACCGACATTACAGGGACCCGTGTGCGTTTCTGGCCGAGCCACGA_x000D_ AACCTTTACCAACGTGCGCGATTTTGAGTATGACATCCTGGCGAAACGCC_x000D_ TGCGTGAACTCTCATTCCTGAACTCCGGCGTGTCGATTCGTCTGGATGAT_x000D_ AAGCGTGATGGCAAAAGCGATCACTTCCACTATGAAGGCGGCATCCGGGC_x000D_ GTTTGTTGAGTACCTCAACAAAAACAAAACCCCGATTCACCCTACCGTGT_…	Pantoea_Cluster_G	P. agglomerans L15	CP034148.1	99
BA_179	M9 + gs	embryonic axis	Bio-Amandine	24	Pantoea agglomerans	>BA_179CGCCACTCCTCAAGGGGAACAACCTCCAAGTCGACATCGTTTACGGCGTGGACTACCAGGGTATCTAATCCTGTTTGCTCCCCACGCTTTCGCACCTGAGCGTCAGTCTTTGTCCAGGGGGCCGCCTTCGCCACCGGTATTCCTCCAGATCTCTACGCATTTCACCGCTACACCTGGAATTCTACCCCCCTCTACAAGACTCAAGCCTGCCAGTTTCAAATGCAGTTCCCAGGTTAAGCCCGGGGATTTCACATCTGACTTAACAGACCGCCTGCGTGCGCTTTACGCCCAGTAATTCCGATTAACGCTTGCACCCTCCGTATTACCGCGGCTGCTGGCACGGAGTTAGCCGGTGCTTCTTCTGCGGGTAACGTCAATCGACACGGTTATTA…	-	-	AACGCCCTGTCGCAGAAGCTGGAGCTGACCATTCGTCGCGAAGGCAAAGT_x000D_ GCATCAGCAGATTTACGTCCATGGCGTACCGCAGGCACCGCTGGCGGTGA_x000D_ CGGGTGAGACCGACATTACAGGGACCCGTGTGCGTTTCTGGCCGAGCCAC_x000D_ GAAACCTTTACCAACGTGCGCGATTTTGAGTATGACATCCTGGCGAAACG_x000D_ CCTGCGTGAACTCTCATTCCTGAACTCCGGCGTGTCGATTCGTCTGGATG_x000D_ ATAAGCGTGATGGCAAAAGCGATCACTTCCACTATGAAGGCGGCATCCGG_x000D_ GCGTTTGTTGAGTACCTCAACAAAAACAAAACCCCGATTCACCCTACCGT_…	Pantoea_Cluster_D	P. agglomerans CFSAN047153	CP034469.1	100
BA_58A	10% TSA	cotyledons	Bio-Amandine	96	Bacillus	>BA_58ACCAGGCGGAGTGCTTAATGCGTTAGCTGCAGCACTAAAGGGCGGAAACCCTCTAACACTTAGCACTCATCGTTTACGGCGTGGACTACCAGGGTATCTAATCCTGTTTGCTCCCCACGCTTTCGCGCCTCAGCGTCAGTTACAGACCAAAAAGCCGCCTTCGCCACTGGTGTTCCTCCACATCTCTACGCATTTCACCGCTACACGTGGAATTCCGCTTTTCTCTTCTGCACTCAAGTTCCCCAGTTTCCAATGACCCTCCACGGTTGAGCCGTGGGCTTTCACATCAGACTTAAGAAACCGCCTGCGCGCGCTTTACGCCCAATAATTCCGGATAACGCTTGCCACCTACGTATTACCGCGGCTGCTGGCACGTAGTTAGCCGTGGCTTTC…	Bacillus_Cluster_2	Bacillus_Cluster_A	-	-	-	-	-
BA_58B	10% TSA	cotyledons	Bio-Amandine	96	Bacillus	>BA_58BCCAGGCGGAGTGCTTAATGCGTTAGCTGCAGCACTAAAGGGCGGAAACCCTCTAACACTTAGCACTCATCGTTTACGGCGTGGACTACCAGGGTATCTAATCCTGTTTGCTCCCCACGCTTTCGCGCCTCAGCGTCAGTTACAGACCAAAAAGCCGCCTTCGCCACTGGTGTTCCTCCACATCTCTACGCATTTCACCGCTACACGTGGAATTCCGCTTTTCTCTTCTGCACTCAAGTTCCCCAGTTTCCAATGACCCTCCACGGTTGAGCCGTGGGCTTTCACATCAGACTTAAGAAACCGCCTGCGCGCGCTTTACGCCCAATAATTCCGGATAACGCTTGCCACCTACGTATTACCGCGGCTGCTGGCACGTAGTTAGCCGTGGCTTTC…	Bacillus_Cluster_2	Bacillus_Cluster_A	-	-	-	-	-
BA_59	10% TSA	cotyledons	Bio-Amandine	96	Pantoea agglomerans	>BA_59AGGCGGTCGACTTAACGCGTTAGCTCCGGAAGCCACTCCTCAAGGGAACAACCTCCAAGTCGACATCGTTTACGGCGTGGACTACCAGGGTATCTAATCCTGTTTGCTCCCCACGCTTTCGCACCTGAGCGTCAGTCTTTGTCCAGGGGGCCGCCTTCGCCACCGGTATTCCTCCAGATCTCTACGCATTTCACCGCTACACCTGGAATTCTACCCCCCTCTACAAGACTCAAGCCTGCCAGTTTCAAATGCAGTTCCCAGGTTAAGCCCGGGGATTTCACATCTGACTTAACAGACCGCCTGCGTGCGCTTTACGCCCAGTAATTCCGATTAACGCTTGCACCCTCCGTATTACCGCGGCTGCTGGCACGGAGTTAGCCGGTGCTTCTTCTG…	-	-	AACGCCCTGTCGCAGAAGCTGGAGCTGACCATCCGTCGCGAAGGCAAAGT_x000D_ GCATCAGCAGATTTATGTCCATGGCGTACCGCAGGCACCGCTGGCGGTGA_x000D_ CGGGTGAGACCGACATTACCGGGACCCGTGTGCGTTTCTGGCCGAGCCAC_x000D_ GAAACCTTTACCAACGTGCGCGATTTTGAGTATGACATCCTGGCGAAACG_x000D_ CCTGCGTGAACTCTCATTCCTGAACTCCGGCGTGTCGATTCGTCTGGATG_x000D_ ATAAGCGTGATGGCAAAAGCGATCACTTCCACTATGAAGGCGGCATCCGG_x000D_ GCGTTTGTTGAGTACCTCAACAAAAACAAAACCCCGATTCACCCTACCGT_…	Pantoea_Cluster_E	P. agglomerans CFSAN047153	CP034469.1	100
BA_60A	10% TSA	cotyledons	Bio-Amandine	96	Bacillus	>BA_60ATCCAGGCGGAGTGCTTAATGCGTTAGCTGCAGCACTAAGGGGCGGAAACCCCCTAACACTTAGCACTCATCGTTTACGGCGTGGACTACCAGGGTATCTAATCCTGTTCGCTCCCCACGCTTTCGCTCCTCAGCGTCAGTTACAGACCAGAGAGTCGCCTTCGCCACTGGTGTTCCTCCACATCTCTACGCATTTCACCGCTACACGTGGAATTCCACTCTCCTCTTCTGCACTCAAGTTTCCCAGTTTCCAATGACCCTCCCCGGTTGAGCCGGGGGCTTTCACATCAGACTTAAGAAACCGCCTGCGAGCCCTTTACGCCCAATAATTCCGGACAACGCTTGCCACCTACGTATTACCGCGGCTGCTGGCACGTAGTTAGCCGTGGCTTT…	Bacillus_Cluster_3	Bacillus_Cluster_B	-	-	-	-	-
BA_60B	10% TSA	cotyledons	Bio-Amandine	96	Bacillus	>BA_60BCCAGGCGGAGTGCTTAATGCGTTAGCTGCAGCACTAAAGGGCGGAAACCCTCTAACACTTAGCACTCATCGTTTACGGCGTGGACTACCAGGGTATCTAATCCTGTTTGCTCCCCACGCTTTCGCGCCTCAGCGTCAGTTACAGACCAAAAAGCCGCCTTCGCCACTGGTGTTCCTCCACATCTCTACGCATTTCACCGCTACACGTGGAATTCCGCTTTTCTCTTCTGCACTCAAGTTCCCCAGTTTCCAATGACCCTCCACGGTTGAGCCGTGGGCTTTCACATCAGACTTAAGAAACCGCCTGCGCGCGCTTTACGCCCAATAATTCCGGATAACGCTTGCCACCTACGTATTACCGCGGCTGCTGGCACGTAGTTAGCCGTGGCTTTC…	Bacillus_Cluster_2	Bacillus_Cluster_A	-	-	-	-	-
BA_61	10% TSA	cotyledons	Bio-Amandine	96	Bacillus	>BA_61TCCAGGCGGAGTGCTTAATGCGTTAGCTGCAGCACTAAGGGGCGGAAACCCCCTAACACTTAGCACTCATCGTTTACGGCGTGGACTACCAGGGTATCTAATCCTGTTCGCTCCCCACGCTTTCGCTCCTCAGCGTCAGTTACAGACCAGAGAGTCGCCTTCGCCACTGGTGTTCCTCCACATCTCTACGCATTTCACCGCTACACGTGGAATTCCACTCTCCTCTTCTGCACTCAAGTTTCCCAGTTTCCAATGACCCTCCCCGGTTGAGCCGGGGGCTTTCACATCAGACTTAAGAAACCGCCTGCGAGCCCTTTACGCCCAATAATTCCGGACAACGCTTGCCACCTACGTATTACCGCGGCTGCTGGCACGTAGTTAGCCGTGGCTTTC…	Bacillus_Cluster_3	Bacillus_Cluster_B	-	-	-	-	-
BA_62	10% TSA	cotyledons	Bio-Amandine	96	Pantoea agglomerans	>BA_62TCCCGGCGGTCGACTTAACGCGTTAGCTCCGGAAGCCACTCCTCAAGGGAACAACCTCCAAGTCGACATCGTTTACGGCGTGGACTACCAGGGTATCTAATCCTGTTTGCTCCCCACGCTTTCGCACCTGAGCGTCAGTCTTTGTCCAGGGGGCCGCCTTCGCCACCGGTATTCCTCCAGATCTCTACGCATTTCACCGCTACACCTGGAATTCTACCCCCCTCTACAAGACTCAAGCCTGCCAGTTTCAAATGCAGTTCCCAGGTTAAGCCCGGGGATTTCACATCTGACTTAACAGACCGCCTGCGTGCGCTTTACGCCCAGTAATTCCGATTAACGCTTGCACCCTCCGTATTACCGCGGCTGCTGGCACGGAGTTAGCCGGTGCTTCTT…	-	-	AACGCCCTGTCGCAGAAGCTGGAGCTGACCATTCGTCGCGAAGGCAAAGT_x000D_ GCATCAGCAGATTTACGTCCATGGCGTACCGCAGGCACCGCTGGCGGTGA_x000D_ CGGGTGAGACCGACATTACCGGGACCCGTGTGCGTTTCTGGCCGAGCCAC_x000D_ GAAACCTTTACCAACGTGCGCGATTTTGAGTATGACATCCTGGCGAAACG_x000D_ CCTGCGTGAACTCTCATTCCTGAACTCCGGCGTGTCGATTCGTCTGGATG_x000D_ ATAAGCGTGATGGCAAAAGTGATCACTTCCACTATGAAGGCGGCATCCGG_x000D_ GCGTTTGTTGAGTACCTCAACAAAAACAAAACCCCGATTCACCCTACCGT_…	Pantoea_Cluster_J	P. agglomerans CFSAN047153	CP034469.1	100
BA_63A	10% TSA	embryonic axis	Bio-Amandine	96	Bacillus	>BA_63ACCAGGCGGAGTGCTTAATGCGTTAGCTGCAGCACTAAGGGGCGGAAACCCCCTAACACTTAGCACTCATCGTTTACGGCGTGGACTACCAGGGTATCTAATCCTGTTCGCTCCCCACGCTTTCGCTCCTCAGCGTCAGTTACAGACCAGAGAGTCGCCTTCGCCACTGGTGTTCCTCCACATCTCTACGCATTTCACCGCTACACGTGGAATTCCACTCTCCTCTTCTGCACTCAAGTTTCCCAGTTTCCAATGACCCTCCCCGGTTGAGCCGGGGGCTTTCACATCAGACTTAAGAAACCGCCTGCGAGCCCTTTACGCCCAATAATTCCGGACAACGCTTGCCACCTACGTATTACCGCGGCTGCTGGCACGTAGTTAGCCGTGGCTTTC…	Bacillus_Cluster_3	Bacillus_Cluster_B	-	-	-	-	-
BA_63B	10% TSA	embryonic axis	Bio-Amandine	96	Bacillus	>BA_63BAGGCGGAGTGCTTAATGCGTTAGCTGCAGCACTAAGGGGCGGAAACCCCCTAACACTTAGCACTCATCGTTTACGGCGTGGACTACCAGGGTATCTAATCCTGTTCGCTCCCCACGCTTTCGCTCCTCAGCGTCAGTTACAGACCAGAGAGTCGCCTTCGCCACTGGTGTTCCTCCACATCTCTACGCATTTCACCGCTACACGTGGAATTCCACTCTCCTCTTCTGCACTCAAGTTTCCCAGTTTCCAATGACCCTCCCCGGTTGAGCCGGGGGCTTTCACATCAGACTTAAGAAACCGCCTGCGAGCCCTTTACGCCCAATAATTCCGGACAACGCTTGCCACCTACGTATTACCGCGGCTGCTGGCACGTAGTTAGCCGTGGCTTTCTG…	Bacillus_Cluster_3	Bacillus_Cluster_B	-	-	-	-	-
BA_63C	10% TSA	embryonic axis	Bio-Amandine	96	Bacillus	>BA_63CTCCAGGCGGAGTGCTTAATGCGTTAGCTGCAGCACTAAGGGGCGGAAACCCCCTAACACTTAGCACTCATCGTTTACGGCGTGGACTACCAGGGTATCTAATCCTGTTCGCTCCCCACGCTTTCGCTCCTCAGCGTCAGTTACAGACCAGAGAGTCGCCTTCGCCACTGGTGTTCCTCCACATCTCTACGCATTTCACCGCTACACGTGGAATTCCACTCTCCTCTTCTGCACTCAAGTTTCCCAGTTTCCAATGACCCTCCCCGGTTGAGCCGGGGGCTTTCACATCAGACTTAAGAAACCGCCTGCGAGCCCTTTACGCCCAATAATTCCGGACAACGCTTGCCACCTACGTATTACCGCGGCTGCTGGCACGTAGTTAGCCGTGGCTTT…	Bacillus_Cluster_3	Bacillus_Cluster_B	-	-	-	-	-
BA_65	10% TSA	embryonic axis	Bio-Amandine	96	Pantoea agglomerans	>BA_65CGGTCGACTTAACGCGTTAGCTCCGGAAGCCACTCCTCAAGGGAACAACCTCCAAGTCGACATCGTTTACGGCGTGGACTACCAGGGTATCTAATCCTGTTTGCTCCCCACGCTTTCGCACCTGAGCGTCAGTCTTTGTCCAGGGGGCCGCCTTCGCCACCGGTATTCCTCCAGATCTCTACGCATTTCACCGCTACACCTGGAATTCTACCCCCCTCTACAAGACTCAAGCCTGCCAGTTTCAAATGCAGTTCCCAGGTTAAGCCCGGGGATTTCACATCTGACTTAACAGACCGCCTGCGTGCGCTTTACGCCCAGTAATTCCGATTAACGCTTGCACCCTCCGTATTACCGCGGCTGCTGGCACGGAGTTAGCCGGTGCTTCTTCTGCGG…	-	-	AACGCCCTGTCGCAGAAGCTGGAGCTGACCATTCGTCGCGAAGGCAAAGT_x000D_ GCATCAGCAGATTTACGTCCATGGCGTACCGCAGGCACCGCTGGCGGTGA_x000D_ CGGGTGAGACCGACATTACCGGGACCCGTGTGCGTTTCTGGCCAAGCCAC_x000D_ GAAACCTTTACCAACGTGCGCGATTTTGAGTATGACATCCTGGCGAAACG_x000D_ CCTGCGTGAACTCTCATTCCTGAACTCCGGCGTGTCGATTCGTCTGGATG_x000D_ ATAAGCGTGATGGCAAAAGCGATCACTTCCACTATGAAGGCGGCATCCGG_x000D_ GCGTTTGTTGAATACCTCAACAAAAACAAAACCCCGATTCACCCTACCGT_…	Pantoea_Cluster_K	P. agglomerans CFSAN047153	CP034469.1	100
BA_66A	M9 + sug	cotyledons	Bio-Amandine	96	Bacillus	>BA_66ACCAGGCGGAGTGCTTAATGCGTTAGCTGCAGCACTAAAGGGCGGAAACCCTCTAACACTTAGCACTCATCGTTTACGGCGTGGACTACCAGGGTATCTAATCCTGTTTGCTCCCCACGCTTTCGCGCCTCAGCGTCAGTTACAGACCAAAAAGCCGCCTTCGCCACTGGTGTTCCTCCACATCTCTACGCATTTCACCGCTACACGTGGAATTCCGCTTTTCTCTTCTGCACTCAAGTTCCCCAGTTTCCAATGACCCTCCACGGTTGAGCCGTGGGCTTTCACATCAGACTTAAGAAACCGCCTGCGCGCGCTTTACGCCCAATAATTCCGGATAACGCTTGCCACCTACGTATTACCGCGGCTGCTGGCACGTAGTTAGCCGTGGCTTTC…	Bacillus_Cluster_2	Bacillus_Cluster_A	-	-	-	-	-
BA_66C	M9 + sug	cotyledons	Bio-Amandine	96	Bacillus	>BA_66CGTGCTTAATGCGTTAGCTGCAGCACTAAAGGGCGGAAACCCTCTAACACTTAGCACTCATCGTTTACGGCGTGGACTACCAGGGTATCTAATCCTGTTTGCTCCCCACGCTTTCGCGCCTCAGCGTCAGTTACAGACCAAAAAGCCGCCTTCGCCACTGGTGTTCCTCCACATCTCTACGCATTTCACCGCTACACGTGGAATTCCGCTTTTCTCTTCTGCACTCAAGTTCCCCAGTTTCCAATGACCCTCCACGGTTGAGCCGTGGGCTTTCACATCAGACTTAAGAAACCGCCTGCGCGCGCTTTACGCCCAATAATTCCGGATAACGCTTGCCACCTACGTATTACCGCGGCTGCTGGCACGTAGTTAGCCGTGGCTTTCTGGTTAGGT…	Bacillus_Cluster_2	Bacillus_Cluster_A	-	-	-	-	-
BA_67	M9 + sug	cotyledons	Bio-Amandine	96	Bacillus	>BA_67GGCGGAGTGCTTAATGCGTTAGCTGCAGCACTAAAGGGCGGAAACCCTCTAACACTTAGCACTCATCGTTTACGGCGTGGACTACCAGGGTATCTAATCCTGTTTGCTCCCCACGCTTTCGCGCCTCAGCGTCAGTTACAGACCAAAAAGCCGCCTTCGCCACTGGTGTTCCTCCACATCTCTACGCATTTCACCGCTACACGTGGAATTCCGCTTTTCTCTTCTGCACTCAAGTTCCCCAGTTTCCAATGACCCTCCACGGTTGAGCCGTGGGCTTTCACATCAGACTTAAGAAACCGCCTGCGCGCGCTTTACGCCCAATAATTCCGGATAACGCTTGCCACCTACGTATTACCGCGGCTGCTGGCACGTAGTTAGCCGTGGCTTTCTGGT…	Bacillus_Cluster_2	Bacillus_Cluster_A	-	-	-	-	-
BA_68	M9 + sug	embryonic axis	Bio-Amandine	96	Arthrobacter	>BA_68ACTTAATGCGTTAGCTACGGCGCGGAAAACGTGGAATGTCCCCCACACCTAGTGCCCAACGTTTACGGCATGGACTACCAGGGTATCTAATCCTGTTCGCTCCCCATGCTTTCGCTCCTCAGCGTCAGTTAATGCCCAGAGACCTGCCTTCGCCATCGGTGTTCCTCCTGATATCTGCGCATTTCACCGCTACACCAGGAATTCCAGTCTCCCCTACATCACTCTAGTCTGCCCGTACCCACCGCAGATCCGGAGTTGAGCCCCGGACTTTCACGGCAGACGCGACAAACCGCCTACGAGCTCTTTACGCCCAATAATTCCGGATAACGCTTGCGCCCTACGTATTACCGCGGCTGCTGGCACGTAGTTAGCCGGCGCTTCTTCTGCAGGTAC…	Arthrobacter_Cluster_5	Arthrobacter_Cluster_N	-	-	-	-	-
BA_69B	M9 + sug	embryonic axis	Bio-Amandine	96	Pantoea agglomerans	>BA_69BAGCCACTCCTCAAGGGAACAACCTCCAAGTCGACATCGTTTACGGCGTGGACTACCAGGGTATCTAATCCTGTTTGCTCCCCACGCTTTCGCACCTGAGCGTCAGTCTTTGTCCAGGGGGCCGCCTTCGCCACCGGTATTCCTCCAGATCTCTACGCATTTCACCGCTACACCTGGAATTCTACCCCCCTCTACAAGACTCAAGCCTGCCAGTTTCAAATGCAGTTCCCAGGTTAAGCCCGGGGATTTCACATCTGACTTAACAGACCGCCTGCGTGCGCTTTACGCCCAGTAATTCCGATTAACGCTTGCACCCTCCGTATTACCGCGGCTGCTGGCACGGAGTTAGCCGGTGCTTCTTCTGCGGGTAACGTCAATCGACACGGTTATTAA…	-	-	CGCCCTGTCGCAGAAGCTGGAGCTGACCATTCGTCGCGAAGGCAAAGTGC_x000D_ ATCAGCAGATTTACGTCCATGGCGTACCGCAGGCACCGCTGGCGGTGACG_x000D_ GGTGAGACCGACATTACCGGGACCCGTGTGCGTTTCTGGCCGAGCCACGA_x000D_ AACCTTTACCAACGTGCGCGATTTTGAGTATGACATCCTGGCGAAACGCC_x000D_ TGCGTGAACTCTCATTCCTGAACTCCGGCGTGTCGATTCGTCTGGATGAT_x000D_ AAGCGTGATGGCAAAAGTGATCACTTCCACTATGAAGGCGGCATCCGGGC_x000D_ GTTTGTTGAGTACCTCAACAAAAACAAAACCCCGATTCACCCTACCGTGT_…	Pantoea_Cluster_J	P. agglomerans CFSAN047153	CP034469.1	100
BA_70	gs	cotyledons	Bio-Amandine	96	Bacillus	>BA_70TCCAGGCGGAGTGCTTAATGCGTTAGCTGCAGCACTAAAGGGCGGAAACCCTCTAACACTTAGCACTCATCGTTTACGGCGTGGACTACCAGGGTATCTAATCCTGTTTGCTCCCCACGCTTTCGCGCCTCAGCGTCAGTTACAGACCAAAAAGCCGCCTTCGCCACTGGTGTTCCTCCACATCTCTACGCATTTCACCGCTACACGTGGAATTCCGCTTTTCTCTTCTGCACTCAAGTTCCCCAGTTTCCAATGACCCTCCACGGTTGAGCCGTGGGCTTTCACATCAGACTTAAGAAACCGCCTGCGCGCGCTTTACGCCCAATAATTCCGGATAACGCTTGCCACCTACGTATTACCGCGGCTGCTGGCACGTAGTTAGCCGTGGCTTTC…	Bacillus_Cluster_2	Bacillus_Cluster_A	-	-	-	-	-
BA_71A	gs	cotyledons	Bio-Amandine	96	Bacillus	>BA_71AGGCGGAGTGCTTAATGCGTTAGCTGCAGCACTAAGGGGCGGAAACCCCCTAACACTTAGCACTCATCGTTTACGGCGTGGACTACCAGGGTATCTAATCCTGTTCGCTCCCCACGCTTTCGCTCCTCAGCGTCAGTTACAGACCAGAGAGTCGCCTTCGCCACTGGTGTTCCTCCACATCTCTACGCATTTCACCGCTACACGTGGAATTCCACTCTCCTCTTCTGCACTCAAGTTTCCCAGTTTCCAATGACCCTCCCCGGTTGAGCCGGGGGCTTTCACATCAGACTTAAGAAACCGCCTGCGAGCCCTTTACGCCCAATAATTCCGGACAACGCTTGCCACCTACGTATTACCGCGGCTGCTGGCACGTAGTTAGCCGTGGCTTTCTGG…	Bacillus_Cluster_3	Bacillus_Cluster_B	-	-	-	-	-
BA_72	gs	cotyledons	Bio-Amandine	96	Enterococcus	GGCGGAGTGCTTAATGCGTTTGCTGCAGCACTGAAGGGCGGAAACCCTCCAACACTTAGCACTCATCGTTTACGGCGTGGACTACCAGGGTATCTAATCCTGTTCGCTCCCCACGCTTTCGAGCCTCAGCGTCAGTTACAGACCAGAGAGCCGCCTTCGCCACTGGTGTTCCTCCATATATCTACGCATTTCACCGCTACACATGGAATTCCACTCTCCTCTTCTGCACTCAAGTCTCCCAGTTTCCAATGACCCTCCCCGGTTGAGCCGGGGGCTTTCACATCAGACTTAAGAAACCGCCTGCGCTCGCTTTACGCCCAATAAATCCGGACAACGCTTGCCACCTACGTATTACCGCGGCTGCTGGCACGTAGTTAGCCGTGGCTTTCTGGTTAGATA…	Enterococcus_Cluster_1	Enterococcus_Cluster_A	-	-	-	-	-
BA_73	gs	cotyledons	Bio-Amandine	96	Bacillus	>BA_73CCAGGCGGAGTGCTTAATGCGTTAGCTGCAGCACTAAGGGGCGGAAACCCCCTAACACTTAGCACTCATCGTTTACGGCGTGGACTACCAGGGTATCTAATCCTGTTCGCTCCCCACGCTTTCGCTCCTCAGCGTCAGTTACAGACCAGAGAGTCGCCTTCGCCACTGGTGTTCCTCCACATCTCTACGCATTTCACCGCTACACGTGGAATTCCACTCTCCTCTTCTGCACTCAAGTTTCCCAGTTTCCAATGACCCTCCCCGGTTGAGCCGGGGGCTTTCACATCAGACTTAAGAAACCGCCTGCGAGCCCTTTACGCCCAATAATTCCGGACAACGCTTGCCACCTACGTATTACCGCGGCTGCTGGCACGTAGTTAGCCGTGGCTTTCT…	Bacillus_Cluster_3	Bacillus_Cluster_B	-	-	P. agglomerans L15	CP034148.1	100
BA_74A	gs	embryonic axis	Bio-Amandine	96	Bacillus	>BA_74ATCCAGGCGGAGTGCTTAATGCGTTAGCTGCAGCACTAAGGGGCGGAAACCCCCTAACACTTAGCACTCATCGTTTACGGCGTGGACTACCAGGGTATCTAATCCTGTTCGCTCCCCACGCTTTCGCTCCTCAGCGTCAGTTACAGACCAGAGAGTCGCCTTCGCCACTGGTGTTCCTCCACATCTCTACGCATTTCACCGCTACACGTGGAATTCCACTCTCCTCTTCTGCACTCAAGTTTCCCAGTTTCCAATGACCCTCCCCGGTTGAGCCGGGGGCTTTCACATCAGACTTAAGAAACCGCCTGCGAGCCCTTTACGCCCAATAATTCCGGACAACGCTTGCCACCTACGTATTACCGCGGCTGCTGGCACGTAGTTAGCCGTGGCTTT…	Bacillus_Cluster_3	Bacillus_Cluster_B	-	-	-	-	-
BA_74B	gs	embryonic axis	Bio-Amandine	96	Bacillus	>BA_74BTCCAGGCGGAGTGCTTAATGCGTTAGCTGCAGCACTAAGGGGCGGAAACCCCCTAACACTTAGCACTCATCGTTTACGGCGTGGACTACCAGGGTATCTAATCCTGTTCGCTCCCCACGCTTTCGCTCCTCAGCGTCAGTTACAGACCAGAGAGTCGCCTTCGCCACTGGTGTTCCTCCACATCTCTACGCATTTCACCGCTACACGTGGAATTCCACTCTCCTCTTCTGCACTCAAGTTTCCCAGTTTCCAATGACCCTCCCCGGTTGAGCCGGGGGCTTTCACATCAGACTTAAGAAACCGCCTGCGAGCCCTTTACGCCCAATAATTCCGGACAACGCTTGCCACCTACGTATTACCGCGGCTGCTGGCACGTAGTTAGCCGTGGCTTT…	Bacillus_Cluster_3	Bacillus_Cluster_B	-	-	-	-	-
BA_75A	gs	embryonic axis	Bio-Amandine	96	Bacillus	>BA_75ACCAGGCGGAGTGCTTAATGCGTTAGCTGCAGCACTAAGGGGCGGAAACCCCCTAACACTTAGCACTCATCGTTTACGGCGTGGACTACCAGGGTATCTAATCCTGTTCGCTCCCCACGCTTTCGCTCCTCAGCGTCAGTTACAGACCAGAGAGTCGCCTTCGCCACTGGTGTTCCTCCACATCTCTACGCATTTCACCGCTACACGTGGAATTCCACTCTCCTCTTCTGCACTCAAGTTTCCCAGTTTCCAATGACCCTCCCCGGTTGAGCCGGGGGCTTTCACATCAGACTTAAGAAACCGCCTGCGAGCCCTTTACGCCCAATAATTCCGGACAACGCTTGCCACCTACGTATTACCGCGGCTGCTGGCACGTAGTTAGCCGTGGCTTTC…	Bacillus_Cluster_3	Bacillus_Cluster_B	-	-	-	-	-
BA_75B	gs	embryonic axis	Bio-Amandine	96	Bacillus	>BA_75BGCTTAATGCGTTAGCTGCAGCACTAAGGGGCGGAAACCCCCTAACACTTAGCACTCATCGTTTACGGCGTGGACTACCAGGGTATCTAATCCTGTTCGCTCCCCACGCTTTCGCTCCTCAGCGTCAGTTACAGACCAGAGAGTCGCCTTCGCCACTGGTGTTCCTCCACATCTCTACGCATTTCACCGCTACACGTGGAATTCCACTCTCCTCTTCTGCACTCAAGTTTCCCAGTTTCCAATGACCCTCCCCGGTTGAGCCGGGGGCTTTCACATCAGACTTAAGAAACCGCCTGCGAGCCCTTTACGCCCAATAATTCCGGACAACGCTTGCCACCTACGTATTACCGCGGCTGCTGGCACGTAGTTAGCCGTGGCTTTCTGGTTAGGTAC…	Bacillus_Cluster_3	Bacillus_Cluster_B	-	-	-	-	-
BA_75C	gs	embryonic axis	Bio-Amandine	96	Bacillus	>BA_75CAGGCGGAGTGCTTAATGCGTTAGCTGCAGCACTAAGGGGCGGAAACCCCCTAACACTTAGCACTCATCGTTTACGGCGTGGACTACCAGGGTATCTAATCCTGTTCGCTCCCCACGCTTTCGCTCCTCAGCGTCAGTTACAGACCAGAGAGTCGCCTTCGCCACTGGTGTTCCTCCACATCTCTACGCATTTCACCGCTACACGTGGAATTCCACTCTCCTCTTCTGCACTCAAGTTTCCCAGTTTCCAATGACCCTCCCCGGTTGAGCCGGGGGCTTTCACATCAGACTTAAGAAACCGCCTGCGAGCCCTTTACGCCCAATAATTCCGGACAACGCTTGCCACCTACGTATTACCGCGGCTGCTGGCACGTAGTTAGCCGTGGCTTTCTG…	Bacillus_Cluster_3	Bacillus_Cluster_B	-	-	P. agglomerans CFSAN047153	CP034469.1	100
BA_77A	M9 + gs	cotyledons	Bio-Amandine	192	Bacillus	>BA_77AGGCGGAGTGCTTAATGCGTTAGCTGCAGCACTAAGGGGCGGAAACCCCCTAACACTTAGCACTCATCGTTTACGGCGTGGACTACCAGGGTATCTAATCCTGTTCGCTCCCCACGCTTTCGCTCCTCAGCGTCAGTTACAGACCAGAGAGTCGCCTTCGCCACTGGTGTTCCTCCACATCTCTACGCATTTCACCGCTACACGTGGAATTCCACTCTCCTCTTCTGCACTCAAGTTTCCCAGTTTCCAATGACCCTCCCCGGTTGAGCCGGGGGCTTTCACATCAGACTTAAGAAACCGCCTGCGAGCCCTTTACGCCCAATAATTCCGGACAACGCTTGCCACCTACGTATTACCGCGGCTGCTGGCACGTAGTTAGCCGTGGCTTTCTGG…	Bacillus_Cluster_3	Bacillus_Cluster_A	-	-	P. agglomerans TH81	CP031649.1	100
BA_77C	M9 + gs	cotyledons	Bio-Amandine	192	Bacillus	>BA_77CCCAGGCGGAGTGCTTAATGCGTTAGCTGCAGCACTAAAGGGCGGAAACCCTCTAACACTTAGCACTCATCGTTTACGGCGTGGACTACCAGGGTATCTAATCCTGTTTGCTCCCCACGCTTTCGCGCCTCAGCGTCAGTTACAGACCAAAAAGCCGCCTTCGCCACTGGTGTTCCTCCACATCTCTACGCATTTCACCGCTACACGTGGAATTCCGCTTTTCTCTTCTGCACTCAAGTTCCCCAGTTTCCAATGACCCTCCACGGTTGAGCCGTGGGCTTTCACATCAGACTTAAGAAACCGCCTGCGCGCGCTTTACGCCCAATAATTCCGGATAACGCTTGCCACCTACGTATTACCGCGGCTGCTGGCACGTAGTTAGCCGTGGCTTTC…	Bacillus_Cluster_2	Bacillus_Cluster_A	-	-	-	-	-
BA_78A	M9 + gs	embryonic axis	Bio-Amandine	192	Pantoea agglomerans	>BA_78AAACAACCTCCAAGTCGACATCGTTTACGGCGTGGACTACCAGGGTATCTAATCCTGTTTGCTCCCCACGCTTTCGCACCTGAGCGTCAGTCTTTGTCCAGGGGGCCGCCTTCGCCACCGGTATTCCTCCAGATCTCTACGCATTTCACCGCTACACCTGGAATTCTACCCCCCTCTACAAGACTCAAGCCTGCCAGTTTCAAATGCAGTTCCCAGGTTAAGCCCGGGGATTTCACATCTGACTTAACAGACCGCCTGCGTGCGCTTTACGCCCAGTAATTCCGATTAACGCTTGCACCCTCCGTATTACCGCGGCTGCTGGCACGGAGTTAGCCGGTGCTTCTTCTGCGGGTAACGTCAATCGACAGGGTTATTAACCCTGTCGCCTTCCTC…	-	-	GTCTCCGGCGGCCTGCACGGCGTGGGCGTCTCCGTGGTTAACGCCCTGTC_x000D_ GCAGAAGCTGGAGCTGACCATTCGTCGCGAAGGCAAAGTGCATCAGCAGA_x000D_ TTTACGTCCATGGCGTACCGCAGGCACCGCTGGCGGTGACGGGTGAGACC_x000D_ GACATTACCGGGACCCGTGTGCGTTTCTGGCCAAGCCACGAAACCTTTAC_x000D_ CAACGTGCGCGATTTTGAGTATGACATCCTGGCGAAACGCCTGCGTGAAC_x000D_ TCTCATTCCTGAACTCCGGCGTGTCGATTCGTCTGGATGATAAGCGTGAT_x000D_ GGCAAAAGCGATCACTTCCACTATGAAGGCGGCATCCGGGCGTTTGTTGA_…	Pantoea_Cluster_K	P. agglomerans CFSAN047153	CP034469.1	100
BA_78B	M9 + gs	embryonic axis	Bio-Amandine	192	Pantoea agglomerans	>BA_78BCATCGTTTACGGCGTGGACTACCAGGGTATCTAATCCTGTTTGCTCCCCACGCTTTCGCACCTGAGCGTCAGTCTTTGTCCAGGGGGCCGCCTTCGCCACCGGTATTCCTCCAGATCTCTACGCATTTCACCGCTACACCTGGAATTCTACCCCCCTCTACAAGACTCAAGCCTGCCAGTTTCAAATGCAGTTCCCAGGTTAAGCCCGGGGATTTCACATCTGACTTAACAGACCGCCTGCGTGCGCTTTACGCCCAGTAATTCCGATTAACGCTTGCACCCTCCGTATTACCGCGGCTGCTGGCACGGAGTTAGCCGGTGCTTCTTCTGCGGGTAACGTCAATCGACAGGGTTATTAACCCCGTCGCCTTCCTCCCCGCTGAAAGTACTTT…	-	-	GTCTCCGGCGGCCTGCACGGCGTGGGCGTCTCCGTGGTTAACGCCCTGTC_x000D_ GCAGAAGCTGGAGCTGACCATTCGTCGCGAAGGCAAAGTGCATCAGCAGA_x000D_ TTTACGTCCATGGCGTACCGCAGGCACCGCTGGCGGTGACGGGTGAGACC_x000D_ GACATTACCGGGACCCGTGTGCGTTTCTGGCCAAGCCACGAAACCTTTAC_x000D_ CAACGTGCGCGATTTTGAGTATGACATCCTGGCGAAACGCCTGCGTGAAC_x000D_ TCTCATTCCTGAACTCCGGCGTGTCGATTCGTCTGGATGATAAGCGTGAT_x000D_ GGCAAAAGCGATCACTTCCACTATGAAGGCGGCATCCGGGCGTTTGTTGA_…	Pantoea_Cluster_K	P. agglomerans CFSAN047153	CP034469.1	100
BA_79A	M9 + gs	embryonic axis	Bio-Amandine	192	Bacillus	>BA_79AGGCGGAGTGCTTAATGCGTTAGCTGCAGCACTAAGGGGCGGAAACCCCCTAACACTTAGCACTCATCGTTTACGGCGTGGACTACCAGGGTATCTAATCCTGTTCGCTCCCCACGCTTTCGCTCCTCAGCGTCAGTTACAGACCAGAGAGTCGCCTTCGCCACTGGTGTTCCTCCACATCTCTACGCATTTCACCGCTACACGTGGAATTCCACTCTCCTCTTCTGCACTCAAGTTTCCCAGTTTCCAATGACCCTCCCCGGTTGAGCCGGGGGCTTTCACATCAGACTTAAGAAACCGCCTGCGAGCCCTTTACGCCCAATAATTCCGGACAACGCTTGCCACCTACGTATTACCGCGGCTGCTGGCACGTAGTTAGCCGTGGCTTTCTGG…	Bacillus_Cluster_3	Bacillus_Cluster_B	-	-	-	-	-
BA_79B	M9 + gs	embryonic axis	Bio-Amandine	192	Bacillus	>BA_79BCCAGGCGGAGTGCTTAATGCGTTAGCTGCAGCACTAAGGGGCGGAAACCCCCTAACACTTAGCACTCATCGTTTACGGCGTGGACTACCAGGGTATCTAATCCTGTTCGCTCCCCACGCTTTCGCTCCTCAGCGTCAGTTACAGACCAGAGAGTCGCCTTCGCCACTGGTGTTCCTCCACATCTCTACGCATTTCACCGCTACACGTGGAATTCCACTCTCCTCTTCTGCACTCAAGTTTCCCAGTTTCCAATGACCCTCCCCGGTTGAGCCGGGGGCTTTCACATCAGACTTAAGAAACCGCCTGCGAGCCCTTTACGCCCAATAATTCCGGACAACGCTTGCCACCTACGTATTACCGCGGCTGCTGGCACGTAGTTAGCCGTGGCTTTC…	Bacillus_Cluster_3	Bacillus_Cluster_B	-	-	-	-	-
BA_79C	M9 + gs	embryonic axis	Bio-Amandine	192	Bacillus	>BA_79CCCAGGCGGAGTGCTTAATGCGTTAGCTGCAGCACTAAGGGGCGGAAACCCCCTAACACTTAGCACTCATCGTTTACGGCGTGGACTACCAGGGTATCTAATCCTGTTCGCTCCCCACGCTTTCGCTCCTCAGCGTCAGTTACAGACCAGAGAGTCGCCTTCGCCACTGGTGTTCCTCCACATCTCTACGCATTTCACCGCTACACGTGGAATTCCACTCTCCTCTTCTGCACTCAAGTTTCCCAGTTTCCAATGACCCTCCCCGGTTGAGCCGGGGGCTTTCACATCAGACTTAAGAAACCGCCTGCGAGCCCTTTACGCCCAATAATTCCGGACAACGCTTGCCACCTACGTATTACCGCGGCTGCTGGCACGTAGTTAGCCGTGGCTTTC…	Bacillus_Cluster_3	Bacillus_Cluster_B	-	-	-	-	-
BA_80	sm	cotyledons	Bio-Amandine	96	Bacillus	>BA_80GCTTAATGCGTTAGCTGCAGCACTAAAGGGCGGAAACCCTCTAACACTTAGCACTCATCGTTTACGGCGTGGACTACCAGGGTATCTAATCCTGTTTGCTCCCCACGCTTTCGCGCCTCAGCGTCAGTTACAGACCAAAAAGCCGCCTTCGCCACTGGTGTTCCTCCACATCTCTACGCATTTCACCGCTACACGTGGAATTCCGCTTTTCTCTTCTGCACTCAAGTTCCCCAGTTTCCAATGACCCTCCACGGTTGAGCCGTGGGCTTTCACATCAGACTTAAGAAACCGCCTGCGCGCGCTTTACGCCCAATAATTCCGGATAACGCTTGCCACCTACGTATTACCGCGGCTGCTGGCACGTAGTTAGCCGTGGCTTTCTGGTTAGGTACC…	Bacillus_Cluster_2	Bacillus_Cluster_A	-	-	-	-	-
BA_81B	sm	cotyledons	Bio-Amandine	96	Pantoea agglomerans	>BA_81BTTAACGCGTTAGCTCCGGAAGCCACTCCTCAAGGGAACAACCTCCAAGTCGACATCGTTTACGGCGTGGACTACCAGGGTATCTAATCCTGTTTGCTCCCCACGCTTTCGCACCTGAGCGTCAGTCTTTGTCCAGGGGGCCGCCTTCGCCACCGGTATTCCTCCAGATCTCTACGCATTTCACCGCTACACCTGGAATTCTACCCCCCTCTACAAGACTCAAGCCTGCCAGTTTCAAATGCAGTTCCCAGGTTAAGCCCGGGGATTTCACATCTGACTTAACAGACCGCCTGCGTGCGCTTTACGCCCAGTAATTCCGATTAACGCTTGCACCCTCCGTATTACCGCGGCTGCTGGCACGGAGTTAGCCGGTGCTTCTTCTGCGGGTAACGT…	-	-	AACGCCCTGTCGCAGAAGCTGGAGCTGACCATTCGTCGCGAAGGCAAAGT_x000D_ GCATCAGCAGATTTACGTCCATGGCGTACCGCAGGCACCGCTGGCGGTGA_x000D_ CGGGTGAGACCGACATTACCGGGACCCGTGTGCGTTTCTGGCCGAGCCAC_x000D_ GAAACCTTTACCAACGTGCGCGATTTTGAGTATGACATCCTGGCGAAACG_x000D_ CCTGCGTGAACTCTCATTCCTGAACTCCGGCGTGTCGATTCGTCTGGATG_x000D_ ATAAGCGTGATGGCAAAAGTGATCACTTCCACTATGAAGGCGGCATCCGG_x000D_ GCGTTTGTTGAGTACCTCAACAAAAACAAAACCCCGATTCACCCTACCGT_…	Pantoea_Cluster_J	P. agglomerans CFSAN047153	CP034469.1	100
BA_82B	sm	cotyledons	Bio-Amandine	96	Bacillus	>BA_82BCCAGGCGGAGTGCTTAATGCGTTAGCTGCAGCACTAAGGGGCGGAAACCCCCTAACACTTAGCACTCATCGTTTACGGCGTGGACTACCAGGGTATCTAATCCTGTTCGCTCCCCACGCTTTCGCTCCTCAGCGTCAGTTACAGACCAGAGAGTCGCCTTCGCCACTGGTGTTCCTCCACATCTCTACGCATTTCACCGCTACACGTGGAATTCCACTCTCCTCTTCTGCACTCAAGTTTCCCAGTTTCCAATGACCCTCCCCGGTTGAGCCGGGGGCTTTCACATCAGACTTAAGAAACCGCCTGCGAGCCCTTTACGCCCAATAATTCCGGACAACGCTTGCCACCTACGTATTACCGCGGCTGCTGGCACGTAGTTAGCCGTGGCTTTC…	Bacillus_Cluster_3	Bacillus_Cluster_B	-	-	-	-	-
BA_83	sm	embryonic axis	Bio-Amandine	96	Bacillus	>BA_83CCAGGCGGAGTGCTTAATGCGTTAGCTGCAGCACTAAGGGGCGGAAACCCCCTAACACTTAGCACTCATCGTTTACGGCGTGGACTACCAGGGTATCTAATCCTGTTCGCTCCCCACGCTTTCGCTCCTCAGCGTCAGTTACAGACCAGAGAGTCGCCTTCGCCACTGGTGTTCCTCCACATCTCTACGCATTTCACCGCTACACGTGGAATTCCACTCTCCTCTTCTGCACTCAAGTTTCCCAGTTTCCAATGACCCTCCCCGGTTGAGCCGGGGGCTTTCACATCAGACTTAAGAAACCGCCTGCGAGCCCTTTACGCCCAATAATTCCGGACAACGCTTGCCACCTACGTATTACCGCGGCTGCTGGCACGTAGTTAGCCGTGGCTTTCT…	Bacillus_Cluster_3	Bacillus_Cluster_B	-	-	P. agglomerans L15	CP034148.1	100
BA_84	sm	embryonic axis	Bio-Amandine	96	Bacillus	>BA_84CCCAGGCGGAGTGCTTAATGCGTTAGCTGCAGCACTAAGGGGCGGAAACCCCCTAACACTTAGCACTCATCGTTTACGGCGTGGACTACCAGGGTATCTAATCCTGTTCGCTCCCCACGCTTTCGCTCCTCAGCGTCAGTTACAGACCAGAGAGTCGCCTTCGCCACTGGTGTTCCTCCACATCTCTACGCATTTCACCGCTACACGTGGAATTCCACTCTCCTCTTCTGCACTCAAGTTTCCCAGTTTCCAATGACCCTCCCCGGTTGAGCCGGGGGCTTTCACATCAGACTTAAGAAACCGCCTGCGAGCCCTTTACGCCCAATAATTCCGGACAACGCTTGCCACCTACGTATTACCGCGGCTGCTGGCACGTAGTTAGCCGTGGCTTTC…	Bacillus_Cluster_3	Bacillus_Cluster_B	-	-	-	-	-
BA_86	sm	embryonic axis	Bio-Amandine	96	Bacillus	>BA_86GGCGGAGTGCTTAATGCGTTAGCTGCAGCACTAAGGGGCGGAAACCCCCTAACACTTAGCACTCATCGTTTACGGCGTGGACTACCAGGGTATCTAATCCTGTTCGCTCCCCACGCTTTCGCTCCTCAGCGTCAGTTACAGACCAGAGAGTCGCCTTCGCCACTGGTGTTCCTCCACATCTCTACGCATTTCACCGCTACACGTGGAATTCCACTCTCCTCTTCTGCACTCAAGTTTCCCAGTTTCCAATGACCCTCCCCGGTTGAGCCGGGGGCTTTCACATCAGACTTAAGAAACCGCCTGCGAGCCCTTTACGCCCAATAATTCCGGACAACGCTTGCCACCTACGTATTACCGCGGCTGCTGGCACGTAGTTAGCCGTGGCTTTCTGGT…	Bacillus_Cluster_3	Bacillus_Cluster_B	-	-	-	-	-
BA_87	sm	embryonic axis	Bio-Amandine	96	Bacillus	>BA_87GTGCTTAATGCGTTAGCTGCAGCACTAAGGGGCGGAAACCCCCTAACACTTAGCACTCATCGTTTACGGCGTGGACTACCAGGGTATCTAATCCTGTTCGCTCCCCACGCTTTCGCTCCTCAGCGTCAGTTACAGACCAGAGAGTCGCCTTCGCCACTGGTGTTCCTCCACATCTCTACGCATTTCACCGCTACACGTGGAATTCCACTCTCCTCTTCTGCACTCAAGTTTCCCAGTTTCCAATGACCCTCCCCGGTTGAGCCGGGGGCTTTCACATCAGACTTAAGAAACCGCCTGCGAGCCCTTTACGCCCAATAATTCCGGACAACGCTTGCCACCTACGTATTACCGCGGCTGCTGGCACGTAGTTAGCCGTGGCTTTCTGGTTAGGTA…	Bacillus_Cluster_3	Bacillus_Cluster_B	-	-	-	-	-
C_219	10% TSA	embryonic axis	Cordoba	24	Bacillus	>C_219TGCTTAATGCGTTAGCTGCAGCACTAAAGGGCGGAAACCCTCTAACACTTAGCACTCATCGTTTACGGCGTGGACTACCAGGGTATCTAATCCTGTTTGCTCCCCACGCTTTCGCGCCTCAGTGTCAGTTACAGACCAGAAAGTCGCCTTCGCCACTGGTGTTCCTCCAAATCTCTACGCATTTCACCGCTACACTTGGAATTCCACTTTCCTCTTCTGCACTCAAGTTCCCCAGTTTCCAATGACCCTCCACGGTTGAGCCGTGGGCTTTCACATCAGACTTAAGGAACCACCTGCGCGCGCTTTACGCCCAATAATTCCGGACAACGCTTGCCACCTACGTATTACCGCGGCTGCTGGCACGTAGTTAGCCGTGGCTTTCTGGTTAGGTAC…	Bacillus_Cluster_4	Bacillus_Cluster_D	-	-	P. agglomerans L15	CP034148.1	99
C_220	10% TSA	embryonic axis	Cordoba	24	Bacillus	>C_220CCAGGCGGAGTGCTTAATGCGTTAGCTGCAGCACTAAAGGGCGGAAACCCTCTAACACTTAGCACTCATCGTTTACGGCGTGGACTACCAGGGTATCTAATCCTGTTTGCTCCCCACGCTTTCGCGCCTCAGCGTCAGTTACAGACCAAAAAGCCGCCTTCGCCACTGGTGTTCCTCCACATCTCTACGCATTTCACCGCTACACGTGGAATTCCGCTTTTCTCTTCTGCACTCAAGTTCCCCAGTTTCCAATGACCCTCCACGGTTGAGCCGTGGGCTTTCACATCAGACTTAAGAAACCGCCTGCGCGCGCTTTACGCCCAATAATTCCGGATAACGCTTGCCACCTACGTATTACCGCGGCTGCTGGCACGTAGTTAGCCGTGGCTTTCT…	Bacillus_Cluster_2	Bacillus_Cluster_A	-	-	-	-	-
C_221	10% TSA	embryonic axis	Cordoba	24	Staphylococcus	>C_221CAGGCGGAGTGCTTAATGCGTTAGCTGCAGCACTAAGGGGCGGAAACCCCCTAACACTTAGCACTCATCGTTTACGGCGTGGACTACCAGGGTATCTAATCCTGTTTGATCCCCACGCTTTCGCACATCAGCGTCAGTTACAGACCAGAAAGTCGCCTTCGCCACTGGTGTTCCTCCATATCTCTGCGCATTTCACCGCTACACATGGAATTCCACTTTCCTCTTCTGCACTCAAGTTTCCCAGTTTCCAATGACCCTCCACGGTTGAGCCGTGGGCTTTCACATCAGACTTAAGAAACCGCCTACGCGCGCTTTACGCCCAATAATTCCGGATAACGCTTGCCACCTACGTATTACCGCGGCTGCTGGCACGTAGTTAGCCGTGGCTTTCTG…	Staphylococcus_Cluster_1	Staphyloccocus_Cluster_A	-	-	-	-	-
C_222	10% TSA	embryonic axis	Cordoba	24	Pseudoclavibacter	>C_222TCCAGGCGGGGCGCTTAATGCGTTAGCTACGACACGGAAACCGTGGAATGGTCCCCACATCTAGCGCCCAACGTTTACGGCATGGACTACCAGGGTATCTAATCCTGTTCGCTCCCCATGCTTTCGCTCCTCAGCGTCAGTAATGGCCCAGAGATCTGCCTTCGCCATCGGTGTTCCTCCTGATATCTGCGCATTCCACCGCTACACCAGGAATTCCAATCTCCCCTACCACACTCTAGTCTGCCCGTACCCACTGCAGACCCGAGGTTGAGCCTCGGGATTTCACAGCAGACGCGACAAACCGCCTACGAGCTCTTTACGCCCAATAATTCCGGACAACGCTTGCACCCTACGTATTACCGCGGCTGCTGGCACGTAGTTAGCCGGTGCTTT…	Pseudoclavibacter_Cluster_1	Pseudoclavibacter_Cluster_A	-	-	-	-	-
C_224	M9 + sug	cotyledons	Cordoba	120	Staphylococcus	>C_224AGGCGGAGTGCTTAATGCGTTAGCTGCAGCACTAAGGGGCGGAAACCCCCTAACACTTAGCACTCATCGTTTACGGCGTGGACTACCAGGGTATCTAATCCTGTTTGATCCCCACGCTTTCGCACATCAGCGTCAGTTACAGACCAGAAAGTCGCCTTCGCCACTGGTGTTCCTCCATATCTCTGCGCATTTCACCGCTACACATGGAATTCCACTTTCCTCTTCTGCACTCAAGTTTCCCAGTTTCCAATGACCCTCCACGGTTGAGCCGTGGGCTTTCACATCAGACTTAAGAAACCGCCTACGCGCGCTTTACGCCCAATAATTCCGGATAACGCTTGCCACCTACGTATTACCGCGGCTGCTGGCACGTAGTTAGCCGTGGCTTTCTGA…	Staphylococcus_Cluster_1	Staphyloccocus_Cluster_A	-	-	-	-	-
C_225	M9 + sug	embryonic axis	Cordoba	120	Staphylococcus	>C_225CCAGGCGGAGTGCTTAATGCGTTAGCTGCAGCACTAAGGGGCGGAAACCCCCTAACACTTAGCACTCATCGTTTACGGCGTGGACTACCAGGGTATCTAATCCTGTTTGATCCCCACGCTTTCGCACATCAGCGTCAGTTACAGACCAGAAAGTCGCCTTCGCCACTGGTGTTCCTCCATATCTCTGCGCATTTCACCGCTACACATGGAATTCCACTTTCCTCTTCTGCACTCAAGTTTCCCAGTTTCCAATGACCCTCCACGGTTGAGCCGTGGGCTTTCACATCAGACTTAAGAAACCGCCTACGCGCGCTTTACGCCCAATAATTCCGGATAACGCTTGCCACCTACGTATTACCGCGGCTGCTGGCACGTAGTTAGCCGTGGCTTTCT…	Staphylococcus_Cluster_1	Staphyloccocus_Cluster_A	-	-	-	-	-
C_226	M9 + sug	embryonic axis	Cordoba	120	Pantoea agglomerans	>C_226TTAACGCGTTAGCTCCGGAAGCCACTCCTCAAGGGAACAACCTCCAAGTCGACATCGTTTACGGCGTGGACTACCAGGGTATCTAATCCTGTTTGCTCCCCACGCTTTCGCACCTGAGCGTCAGTCTTTGTCCAGGGGGCCGCCTTCGCCACCGGTATTCCTCCAGATCTCTACGCATTTCACCGCTACACCTGGAATTCTACCCCCCTCTACAAGACTCAAGCCTGCCAGTTTCAAATGCAGTTCCCAGGTTAAGCCCGGGGATTTCACATCTGACTTAACAGACCGCCTGCGTGCGCTTTACGCCCAGTAATTCCGATTAACGCTTGCACCCTCCGTATTACCGCGGCTGCTGGCACGGAGTTAGCCGGTGCTTCTTCTGCGGGTAACGTC…	-	-	AAGCTGGAGCTGACCATTCGTCGCGAAGGCAAAGTGCATCAGCAGATTTA_x000D_ CGTCCATGGCGTACCGCAGGCACCACTGGCGGTGACGGGTGAGACCGACA_x000D_ TTACCGGGACCCGTGTGCGTTTCTGGCCAAGCCACGAAACCTTTACCAAC_x000D_ GTGCGCGATTTTGAGTATGACATCCTGGCGAAACGCCTGCGTGAACTCTC_x000D_ ATTCCTGAACTCCGGCGTGTCGATTCGTCTGGATGATAAGCGTGATGGTA_x000D_ AAAGCGATCACTTCCACTATGAAGGCGGCATCCGGGCGTTTGTTGAGTAT_x000D_ CTCAACAAAAACAAAACCCCGATTCATCCTACCGTGTTCTATTTCTCTAC_…	Pantoea_Cluster_L	P. agglomerans CFSAN047153	CP034469.1	100
C_227	M9 + sug	embryonic axis	Cordoba	120	Staphylococcus	>C_227CAGGCGGAGTGCTTAATGCGTTAGCTGCAGCACTAAGGGGCGGAAACCCCCTAACACTTAGCACTCATCGTTTACGGCGTGGACTACCAGGGTATCTAATCCTGTTTGATCCCCACGCTTTCGCACATCAGCGTCAGTTACAGACCAGAAAGTCGCCTTCGCCACTGGTGTTCCTCCATATCTCTGCGCATTTCACCGCTACACATGGAATTCCACTTTCCTCTTCTGCACTCAAGTTTCCCAGTTTCCAATGACCCTCCACGGTTGAGCCGTGGGCTTTCACATCAGACTTAAGAAACCGCCTACGCGCGCTTTACGCCCAATAATTCCGGATAACGCTTGCCACCTACGTATTACCGCGGCTGCTGGCACGTAGTTAGCCGTGGCTTTCTG…	Staphylococcus_Cluster_1	Staphyloccocus_Cluster_A	-	-	P. agglomerans CFSAN047153	CP034469.1	100
C_228	gs	cotyledons	Cordoba	120	Chryseobacterium	>C_228GGTGGCTAACTTATCACTTTCGCTTAGTCTCTGAACCCTAAAGCCCAAAAACGAGTTAGCATCGTTTACGGCGTGGACTACCAGGGTATCTAATCCTGTTCGCTCCCCACGCTTTCGTCCATCAGCGTCAGTTAAAACATAGTGACCTGCCTTCGCAATTGGTGTTCTAAGTAATATCTATGCATTTCACCGCTACACTACTTATTCCAGCCACTTCTACTTTACTCAAGACCCGCAGTATCAATGGCAGTTTCATAGTTAAGCTATGAGATTTCACCACTGACTTACGAGTCCGCCTACGGACCCTTTAAACCCAATAAATCCGGATAACGCTTGCACCCTCCGTATTACCGCGGCTGCTGGCACGGAGTTAGCCGGTGCTTATTCGTATAG…	Chryseobacterium_Cluster_2	Chryseobacterium_Cluster_B	-	-	-	-	-
C_231A	gs	embryonic axis	Cordoba	120	Bacillus	>C_231ATGCGTTAGCTGCAGCACTAAGGGGCGGAAACCCCCTAACACTTAGCACTCATCGTTTACGGCGTGGACTACCAGGGTATCTAATCCTGTTCGCTCCCCACGCTTTCGCTCCTCAGCGTCAGTTACAGACCAGAGAGTCGCCTTCGCCACTGGTGTTCCTCCACATCTCTACGCATTTCACCGCTACACGTGGAATTCCACTCTCCTCTTCTGCACTCAAGTTTCCCAGTTTCCAATGACCCTCCCCGGTTGAGCCGGGGGCTTTCACATCAGACTTAAGAAACCGCCTGCGAGCCCTTTACGCCCAATAATTCCGGACAACGCTTGCCACCTACGTATTACCGCGGCTGCTGGCACGTAGTTAGCCGTGGCTTTCTGGTTAGGTACCGTCAA…	Bacillus_Cluster_3	Bacillus_Cluster_B	-	-	P. agglomerans TH81	CP031649.1	100
C_231B	gs	embryonic axis	Cordoba	120	Bacillus	>C_231BGCTTAATGCGTTAGCTGCAGCACTAAGGGGCGGAAACCCCCTAACACTTAGCACTCATCGTTTACGGCGTGGACTACCAGGGTATCTAATCCTGTTCGCTCCCCACGCTTTCGCTCCTCAGCGTCAGTTACAGACCAGAGAGTCGCCTTCGCCACTGGTGTTCCTCCACATCTCTACGCATTTCACCGCTACACGTGGAATTCCACTCTCCTCTTCTGCACTCAAGTTTCCCAGTTTCCAATGACCCTCCCCGGTTGAGCCGGGGGCTTTCACATCAGACTTAAGAAACCGCCTGCGAGCCCTTTACGCCCAATAATTCCGGACAACGCTTGCCACCTACGTATTACCGCGGCTGCTGGCACGTAGTTAGCCGTGGCTTTCTGGTTAGGTAC…	Bacillus_Cluster_3	Bacillus_Cluster_B	-	-	-	-	-
C_233	gs	embryonic axis	Cordoba	120	Methylobacterium	CCCAGGCGGAATGCTTAATGCGTTAGCGGCGCCACTGACCTGCAAGCAGGCCAACGGCTGGCATTCATCGTTTACGGCGTGGACTACCAGGGTATCTAATCCTGTTTGCTCCCCACGCTTTCGCGCCTCAGCGTCAGAACCGGACCAGACAGCCGCCTTCGCCACTGGTGTTCTTGCGAATATCTACGAATTTCACCTCTACACTCGCAGTTCCGCTGTCCTCTTCCGGTCTCAAGCCAACCAGTATCGAAGGCAATTCTGTGGTTGAGCCACAGGCTTTCACCCCCGACTTAATCGGCCGCCTACGCGCCCTTTACGCCCAGTGATTCCGAGCAACGCTAGCCCCCTTCGTATTACCGCGGCTGCTGGCACGAAGTTAGCCGGGGCTTATTCTTCCGG…	Methylobacterium_Cluster_1	Methylobacterium_Cluster_A	-	-	P. agglomerans CFSAN047153	CP034469.1	100
C_234	gs	embryonic axis	Cordoba	120	Staphylococcus	>C_234GCTTAATGCGTTAGCTGCAGCACTAAGGGGCGGAAACCCCCTAACACTTAGCACTCATCGTTTACGGCGTGGACTACCAGGGTATCTAATCCTGTTTGATCCCCACGCTTTCGCACATCAGCGTCAGTTACAGACCAGAAAGTCGCCTTCGCCACTGGTGTTCCTCCATATCTCTGCGCATTTCACCGCTACACATGGAATTCCACTTTCCTCTTCTGCACTCAAGTTTCCCAGTTTCCAATGACCCTCCACGGTTGAGCCGTGGGCTTTCACATCAGACTTAAGAAACCGCCTACGCGCGCTTTACGCCCAATAATTCCGGATAACGCTTGCCACCTACGTATTACCGCGGCTGCTGGCACGTAGTTAGCCGTGGCTTTCTGATTAGGTACC…	Staphylococcus_Cluster_1	Staphyloccocus_Cluster_A	-	-	P. agglomerans CFSAN047153	CP034469.1	100
C_236	sm	cotyledons	Cordoba	120	Chryseobacterium	>C_236CGCTTAGTCTCTGAACCCTAAAGCCCAAAAACGAGTTAGCATCGTTTACGGCGTGGACTACCAGGGTATCTAATCCTGTTCGCTCCCCACGCTTTCGTCCATCAGCGTCAGTTAAAACATAGTGACCTGCCTTCGCAATTGGTGTTCTAAGTAATATCTATGCATTTCACCGCTACACTACTTATTCCAGCCACTTCTACTTTACTCAAGACCCGCAGTATCAATGGCAGTTTCATAGTTAAGCTATGAGATTTCACCACTGACTTACGAGTCCGCCTACGGACCCTTTAAACCCAATAAATCCGGATAACGCTTGCACCCTCCGTATTACCGCGGCTGCTGGCACGGAGTTAGCCGGTGCTTATTCGTATAGTACCTTCAGCTACTCTCACG…	Chryseobacterium_Cluster_2	Chryseobacterium_Cluster_B	-	-	-	-	-
C_238	sm	cotyledons	Cordoba	120	Staphylococcus	>C_238GCTTAATGCGTTAGCTGCAGCACTAAGGGGCGGAAACCCCCTAACACTTAGCACTCATCGTTTACGGCGTGGACTACCAGGGTATCTAATCCTGTTTGATCCCCACGCTTTCGCACATCAGCGTCAGTTACAGACCAGAAAGTCGCCTTCGCCACTGGTGTTCCTCCATATCTCTGCGCATTTCACCGCTACACATGGAATTCCACTTTCCTCTTCTGCACTCAAGTTTCCCAGTTTCCAATGACCCTCCACGGTTGAGCCGTGGGCTTTCACATCAGACTTAAGAAACCGCCTACGCGCGCTTTACGCCCAATAATTCCGGATAACGCTTGCCACCTACGTATTACCGCGGCTGCTGGCACGTAGTTAGCCGTGGCTTTCTGATTAGGTACC…	Staphylococcus_Cluster_1	Staphyloccocus_Cluster_A	-	-	-	-	-
C_239	sm	embryonic axis	Cordoba	120	Brevundimonas	TGCGTTAGCTGCGTCACCGAAATGCATGCATCCCGACAACTAGCAATCATCGTTTACGGCGTGGACTACCAGGGTATCTAATCCTGTTTGCTCCCCACGCTTTCGAGCCTCAGCGTCAGTAATGAGCCAGTATGTCGCCTTCGCCACTGGTGTTCTTCCGAATATCTACGAATTTCACCTCTACACTCGGAGTTCCACATACCTCTCTCATACTCAAGACACCCAGTATCAAAGGCAATTCCGAGGTTGAGCCCCGGGATTTCACCCCTGACTTAAATGTCCGCCTACGCTCCCTTTACGCCCAGTAATTCCGAGCAACGCTAGCCCCCTTCGTATTACCGCGGCTGCTGGCACGAAGTTAGCCGGGGCTTCTTCTCCGGGTACCGTCATTATCGTCCC…	Brevundimonas_Cluster_1	Brevundimonas_Cluster_A	-	-	-	-	-
C_240	sm	embryonic axis	Cordoba	120	Staphylococcus	>C_240GCTTAATGCGTTAGCTGCAGCACTAAGGGGCGGAAACCCCCTAACACTTAGCACTCATCGTTTACGGCGTGGACTACCAGGGTATCTAATCCTGTTTGATCCCCACGCTTTCGCACATCAGCGTCAGTTACAGACCAGAAAGTCGCCTTCGCCACTGGTGTTCCTCCATATCTCTGCGCATTTCACCGCTACACATGGAATTCCACTTTCCTCTTCTGCACTCAAGTTTCCCAGTTTCCAATGACCCTCCACGGTTGAGCCGTGGGCTTTCACATCAGACTTAAGAAACCGCCTACGCGCGCTTTACGCCCAATAATTCCGGATAACGCTTGCCACCTACGTATTACCGCGGCTGCTGGCACGTAGTTAGCCGTGGCTTTCTGATTAGGTACC…	Staphylococcus_Cluster_2	Staphyloccocus_Cluster_B	-	-	P. agglomerans CFSAN047153	CP034469.1	100
C_241	sm	embryonic axis	Cordoba	120	Microbacterium	GGCGGGGAACTTAATGCGTTAGCTGCGTCACGGAATCCGTGGAATGGACCCCACAACTAGTTCCCAACGTTTACGGGGTGGACTACCAGGGTATCTAAGCCTGTTTGCTCCCCACCCTTTCGCTCCTCAGCGTCAGTTACGGCCCAGAGATCTGCCTTCGCCATCGGTGTTCCTCCTGATATCTGCGCATTCCACCGCTACACCAGGAATTCCAATCTCCCCTACCGCACTCTAGTCTGCCCGTACCCACTGCAGGCTGGGGGTTGAGCCCCCAGTTTTCACAGCAGACGCGACAAACCGCCTACGAGCTCTTTACGCCCAATAATTCCGGATAACGCTTGCACCCTACGTATTACCGCGGCTGCTGGCACGTAGTTAGCCGGTGCTTTTTCTGCAGGT…	Microbacterium_Cluster_1	Microbacterium_Cluster_A	-	-	-	-	-
C_246	M9 + gs	cotyledons	Cordoba	120	Bacillus	>C_246GGCGGAGTGCTTAATGCGTTAGCTGCAGCACTAAGGGGCGGAAACCCCCTAACACTTAGCACTCATCGTTTACGGCGTGGACTACCAGGGTATCTAATCCTGTTCGCTCCCCACGCTTTCGCTCCTCAGCGTCAGTTACAGACCAGAGAGTCGCCTTCGCCACTGGTGTTCCTCCACATCTCTACGCATTTCACCGCTACACGTGGAATTCCACTCTCCTCTTCTGCACTCAAGTTTCCCAGTTTCCAATGACCCTCCCCGGTTGAGCCGGGGGCTTTCACATCAGACTTAAGAAACCGCCTGCGAGCCCTTTACGCCCAATAATTCCGGACAACGCTTGCCACCTACGTATTACCGCGGCTGCTGGCACGTAGTTAGCCGTGGCTTTCTGGT…	Bacillus_Cluster_3	Bacillus_Cluster_B	-	-	-	-	-
C_247	M9 + gs	embryonic axis	Cordoba	120	Staphylococcus	>C_247CAGGCGGAGTGCTTAATGCGTTAGCTGCAGCACTAAGGGGCGGAAACCCCCTAACACTTAGCACTCATCGTTTACGGCGTGGACTACCAGGGTATCTAATCCTGTTTGATCCCCACGCTTTCGCACATCAGCGTCAGTTACAGACCAGAAAGTCGCCTTCGCCACTGGTGTTCCTCCATATCTCTGCGCATTTCACCGCTACACATGGAATTCCACTTTCCTCTTCTGCACTCAAGTTTCCCAGTTTCCAATGACCCTCCACGGTTGAGCCGTGGGCTTTCACATCAGACTTAAGAAACCGCCTACGCGCGCTTTACGCCCAATAATTCCGGATAACGCTTGCCACCTACGTATTACCGCGGCTGCTGGCACGTAGTTAGCCGTGGCTTTCTG…	Staphylococcus_Cluster_1	Staphyloccocus_Cluster_A	-	-	P. agglomerans C410P1	CP016889.1	99
C_248	M9 + gs	embryonic axis	Cordoba	120	Pseudoclavibacter	>C_248CAGGCGGGGCGCTTAATGCGTTAGCTACGACACGGAAACCGTGGAATGGTCCCCACATCTAGCGCCCAACGTTTACGGCATGGACTACCAGGGTATCTAATCCTGTTCGCTCCCCATGCTTTCGCTCCTCAGCGTCAGTAATGGCCCAGAGATCTGCCTTCGCCATCGGTGTTCCTCCTGATATCTGCGCATTCCACCGCTACACCAGGAATTCCAATCTCCCCTACCACACTCTAGTCTGCCCGTACCCACTGCAGACCCGAGGTTGAGCCTCGGGATTTCACAGCAGACGCGACAAACCGCCTACGAGCTCTTTACGCCCAATAATTCCGGACAACGCTTGCACCCTACGTATTACCGCGGCTGCTGGCACGTAGTTAGCCGGTGCTTTTT…	Pseudoclavibacter_Cluster_1	Pseudoclavibacter_Cluster_B	-	-	-	-	-
C_249	M9 + gs	embryonic axis	Cordoba	120	Pantoea agglomerans	>C_249CCAGGCGGTCGACTTAACGCGTTAGCTCCGGAAGCCACTCCTCAAGGGAACAACCTCCAAGTCGACATCGTTTACGGCGTGGACTACCAGGGTATCTAATCCTGTTTGCTCCCCACGCTTTCGCACCTGAGCGTCAGTCTTTGTCCAGGGGGCCGCCTTCGCCACCGGTATTCCTCCAGATCTCTACGCATTTCACCGCTACACCTGGAATTCTACCCCCCTCTACAAGACTCAAGCCTGCCAGTTTCAAATGCAGTTCCCAGGTTAAGCCCGGGGATTTCACATCTGACTTAACAGACCGCCTGCGTGCGCTTTACGCCCAGTAATTCCGATTAACGCTTGCACCCTCCGTATTACCGCGGCTGCTGGCACGGAGTTAGCCGGTGCTTCTTC…	-	-	AACGCCCTGTCGCAGAAGCTGGAGCTGACCATTCGTCGCGAAGGCAAAGT_x000D_ GCATCAGCAGATTTACGTCCATGGCGTACCGCAGGCACCACTGGCGGTGA_x000D_ CGGGTGAGACCGACATTACCGGGACCCGTGTGCGTTTCTGGCCAAGCCAC_x000D_ GAAACCTTTACCAACGTGCGCGATTTTGAGTATGACATCCTGGCGAAACG_x000D_ CCTGCGTGAACTCTCATTCCTGAACTCCGGCGTGTCGATTCGTCTGGATG_x000D_ ATAAGCGTGATGGTAAAAGCGATCACTTCCACTATGAAGGCGGCATCCGG_x000D_ GCGTTTGTTGAGTATCTCAACAAAAACAAAACCCCGATTCATCCTACCGT_…	Pantoea_Cluster_L	P. agglomerans CFSAN047153	CP034469.1	100
C_29B	10% TSA	cotyledons	Cordoba	48	Arthrobacter	>C_29BGGCGGGGCACTTAATGCGTTAGCTACGGCGCGGAAAACGTGGAATGTCCCCCACACCTAGTGCCCAACGTTTACGGCATGGACTACCAGGGTATCTAATCCTGTTCGCTCCCCATGCTTTCGCTCCTCAGCGTCAGTTAATGCCCAGAGACCTGCCTTCGCCATCGGTGTTCCTCCTGATATCTGCGCATTTCACCGCTACACCAGGAATTCCAGTCTCCCCTACATCACTCTAGTCTGCCCGTACCCACCGCAGATCCGGAGTTGAGCCCCGGACTTTCACGGCAGACGCGACAAACCGCCTACGAGCTCTTTACGCCCAATAATTCCGGATAACGCTTGCGCCCTACGTATTACCGCGGCTGCTGGCACGTAGTTAGCCGGCGCTTCTTCT…	Arthrobacter_Cluster_3	Arthrobacter_Cluster_D	-	-	-	-	-
C_30	10% TSA	cotyledons	Cordoba	48	Bacillus	>C_30TGCTTAATGCGTTAGCTGCAGCACTAAAGGGCGGAAACCCTCTAACACTTAGCACTCATCGTTTACGGCGTGGACTACCAGGGTATCTAATCCTGTTTGCTCCCCACGCTTTCGCGCCTCAGCGTCAGTTACAGACCAAAAAGCCGCCTTCGCCACTGGTGTTCCTCCACATCTCTACGCATTTCACCGCTACACGTGGAATTCCGCTTTTCTCTTCTGCACTCAAGTTCCCCAGTTTCCAATGACCCTCCACGGTTGAGCCGTGGGCTTTCACATCAGACTTAAGAAACCGCCTGCGCGCGCTTTACGCCCAATAATTCCGGATAACGCTTGCCACCTACGTATTACCGCGGCTGCTGGCACGTAGTTAGCCGTGGCTTTCTGGTTAGGTACC…	Bacillus_Cluster_2	Bacillus_Cluster_A	-	-	-	-	-
C_31B	10% TSA	embryonic axis	Cordoba	48	Arthrobacter	>C_31BTTAATGCGTTAGCTACGGCGCGGAAACGTGGAATGTCCCCCACACCTAGTGCCCAACGTTTACGGCATGGACTACCAGGGTATCTAATCCTGTTCGCTCCCCATGCTTTCGCTCCTCAGCGTCAGTTAATGCCCAGAGACCTGCCTTCGCCATCGGTGTTCCTCCTGATATCTGCGCATTTCACCGCTACACCAGGAATTCCAGTCTCCCCTACATCACTCTAGTCTGCCCGTACCCACCGCAGATCCGGAGTTGAGCCCCGGACTTTCACGGCAGACGCGACAAACCGCCTACGAGCTCTTTACGCCCAATAATTCCGGATAACGCTTGCGCCCTACGTATTACCGCGGCTGCTGGCACGTAGTTAGCCGGCGCTTCTTCTGCAGGTACCGT…	Arthrobacter_Cluster_3	Arthrobacter_Cluster_H	-	-	-	-	-
C_31C	10% TSA	embryonic axis	Cordoba	48	Arthrobacter	>C_31CAATGCGTTAGCTACGGCGCGGAAACGTGGAATGTCCCCCACACCTAGTGCCCAACGTTTACGGCATGGACTACCAGGGTATCTAATCCTGTTCGCTCCCCATGCTTTCGCTCCTCAGCGTCAGTTAATGCCCAGAGACCTGCCTTCGCCATCGGTGTTCCTCCTGATATCTGCGCATTTCACCGCTACACCAGGAATTCCAGTCTCCCCTACATCACTCTAGTCTGCCCGTACCCACCGCAGATCCGGAGTTGAGCCCCGGACTTTCACGGCAGACGCGACAAACCGCCTACGAGCTCTTTACGCCCAATAATTCCGGATAACGCTTGCGCCCTACGTATTACCGCGGCTGCTGGCACGTAGTTAGCCGGCGCTTCTTCTGCAGGTACCGTCA…	Arthrobacter_Cluster_3	Arthrobacter_Cluster_E	-	-	P. agglomerans L15	CP034148.1	99
C_32	10% TSA	embryonic axis	Cordoba	48	Pantoea agglomerans	>C_32CAAGGGAACAACCTCCAAGTCGACATCGTTTACGGCGTGGACTACCAGGGTATCTAATCCTGTTTGCTCCCCACGCTTTCGCACCTGAGCGTCAGTCTTTGTCCAGGGGGCCGCCTTCGCCACCGGTATTCCTCCAGATCTCTACGCATTTCACCGCTACACCTGGAATTCTACCCCCCTCTACAAGACTCAAGCCTGCCAGTTTCAAATGCAGTTCCCAGGTTAAGCCCGGGGATTTCACATCTGACTTAACAGACCGCCTGCGTGCGCTTTACGCCCAGTAATTCCGATTAACGCTTGCACCCTCCGTATTACCGCGGCTGCTGGCACGGAGTTAGCCGGTGCTTCTTCTGCGGGTAACGTCAATCGACGCGGTTATTAACCCCATCGCCTT…	-	-	AACGCCCTGTCGCAGAAGCTGGAGCTGACCATCCGTCGCGAAGGCAAAGT_x000D_ GCATCAGCAGATTTATGTCCATGGCGTACCGCAGGCACCGCTGGCGGTGA_x000D_ CGGGTGAGACCGACATTACCGGGACCCGTGTGCGTTTCTGGCCGAGCCAC_x000D_ GAAACCTTTACCAACGTGCGCGATTTTGAGTATGACATCCTGGCGAAACG_x000D_ CCTGCGTGAACTCTCATTCCTGAACTCCGGCGTGTCGATTCGTCTGGATG_x000D_ ATAAGCGTGATGGCAAAAGCGATCACTTCCACTATGAAGGCGGCATCCGG_x000D_ GCGTTTGTTGAGTACCTCAACAAAAACAAAACCCCGATTCACCCTACCGT_…	Pantoea_Cluster_M	P. agglomerans L15	CP034148.1	99
C_33	10% TSA	embryonic axis	Cordoba	48	Arthrobacter	>C_33TAATGCGTTAGCTACGGCGCGGAAACGTGGAATGTCCCCCACACCTAGTGCCCAACGTTTACGGCATGGACTACCAGGGTATCTAATCCTGTTCGCTCCCCATGCTTTCGCTCCTCAGCGTCAGTTAATGCCCAGAGACCTGCCTTCGCCATCGGTGTTCCTCCTGATATCTGCGCATTTCACCGCTACACCAGGAATTCCAGTCTCCCCTACATCACTCTAGTCTGCCCGTACCCACCGCAGATCCGGAGTTGAGCCCCGGACTTTCACGGCAGACGCGACAAACCGCCTACGAGCTCTTTACGCCCAATAATTCCGGATAACGCTTGCGCCCTACGTATTACCGCGGCTGCTGGCACGTAGTTAGCCGGCGCTTCTTCTGCAGGTACCGTCA…	Arthrobacter_Cluster_1	Arthrobacter_Cluster_G	-	-	-	-	-
C_36	M9 + sug	embryonic axis	Cordoba	48	Arthrobacter	>C_36CCCAGGCGGGGCACTTAATGCGTTAGCTACGGCGCGGAAACGTGGAATGTCCCCCACACCTAGTGCCCAACGTTTACGGCATGGACTACCAGGGTATCTAATCCTGTTCGCTCCCCATGCTTTCGCTCCTCAGCGTCAGTTAATGCCCAGAGACCTGCCTTCGCCATCGGTGTTCCTCCTGATATCTGCGCATTTCACCGCTACACCAGGAATTCCAGTCTCCCCTACATCACTCTAGTCTGCCCGTACCCACCGCAGATCCGGAGTTGAGCCCCGGACTTTCACGGCAGACGCGACAAACCGCCTACGAGCTCTTTACGCCCAATAATTCCGGATAACGCTTGCGCCCTACGTATTACCGCGGCTGCTGGCACGTAGTTAGCCGGCGCTTCTT…	Arthrobacter_Cluster_3	Arthrobacter_Cluster_G	-	-	-	-	-
C_38	M9 + sug	embryonic axis	Cordoba	48	Staphylococcus	>C_38CAGGCGGAGTGCTTAATGCGTTAGCTGCAGCACTAAGGGGCGGAAACCCCCTAACACTTAGCACTCATCGTTTACGGCGTGGACTACCAGGGTATCTAATCCTGTTTGATCCCCACGCTTTCGCACATCAGCGTCAGTTACAGACCAGAAAGTCGCCTTCGCCACTGGTGTTCCTCCATATCTCTGCGCATTTCACCGCTACACATGGAATTCCACTTTCCTCTTCTGCACTCAAGTTTCCCAGTTTCCAATGACCCTCCACGGTTGAGCCGTGGGCTTTCACATCAGACTTAAGAAACCGCCTACGCGCGCTTTACGCCCAATAATTCCGGATAACGCTTGCCACCTACGTATTACCGCGGCTGCTGGCACGTAGTTAGCCGTGGCTTTCTGA…	Staphylococcus_Cluster_2	Staphyloccocus_Cluster_B	-	-	-	-	-
C_40B	gs	cotyledons	Cordoba	192	Pantoea agglomerans	>C_40BCGGTCGACTTAACGCGTTAGCTCCGGAAGCCACTCCTCAAGGGAACAACCTCCAAGTCGACATCGTTTACGGCGTGGACTACCAGGGTATCTAATCCTGTTTGCTCCCCACGCTTTCGCACCTGAGCGTCAGTCTTTGTCCAGGGGGCCGCCTTCGCCACCGGTATTCCTCCAGATCTCTACGCATTTCACCGCTACACCTGGAATTCTACCCCCCTCTACAAGACTCAAGCCTGCCAGTTTCAAATGCAGTTCCCAGGTTAAGCCCGGGGATTTCACATCTGACTTAACAGACCGCCTGCGTGCGCTTTACGCCCAGTAATTCCGATTAACGCTTGCACCCTCCGTATTACCGCGGCTGCTGGCACGGAGTTAGCCGGTGCTTCTTCTGCGG…	-	-	AACGCCCTGTCGCAGAAGCTGGAGCTGACCATCCGTCGCGAAGGCAAAGT_x000D_ GCATCAGCAGATTTATGTCCATGGCGTACCGCAGGCACCGCTGGCGGTGA_x000D_ CGGGTGAGACCGACATTACCGGGACCCGTGTGCGTTTCTGGCCGAGCCAC_x000D_ GAAACCTTTACCAACGTGCGCGATTTTGAGTATGACATCCTGGCGAAACG_x000D_ CCTGCGTGAACTCTCATTCCTGAACTCCGGCGTGTCGATTCGTCTGGATG_x000D_ ATAAGCGTGATGGCAAAAGCGATCACTTCCACTATGAAGGCGGCATCCGG_x000D_ GCGTTTGTTGAGTACCTCAACAAAAACAAAACCCCGATTCACCCTACCGT_…	Pantoea_Cluster_M	P. agglomerans L15	CP034148.1	99
C_41	gs	cotyledons	Cordoba	192	Arthrobacter	>C_41TGCGTTAGCTACGGCGCGGAAAACGTGGAATGTCCCCCACACCTAGTGCCCAACGTTTACGGCATGGACTACCAGGGTATCTAATCCTGTTCGCTCCCCATGCTTTCGCTCCTCAGCGTCAGTTAATGCCCAGAGACCTGCCTTCGCCATCGGTGTTCCTCCTGATATCTGCGCATTTCACCGCTACACCAGGAATTCCAGTCTCCCCTACATCACTCTAGTCTGCCCGTACCCACCGCAGATCCGGAGTTGAGCCCCGGACTTTCACGGCAGACGCGACAAACCGCCTACGAGCTCTTTACGCCCAATAATTCCGGATAACGCTTGCGCCCTACGTATTACCGCGGCTGCTGGCACGTAGTTAGCCGGCGCTTCTTCTGCAGGTACCGTCACT…	Arthrobacter_Cluster_3	Arthrobacter_Cluster_H	-	-	-	-	-
C_42	gs	cotyledons	Cordoba	192	Arthrobacter	>C_42GCGGGGCACTTAATGCGTTAGCTACGGCGCGGAAACGTGGAATGTCCCCCACACCTAGTGCCCAACGTTTACGGCATGGACTACCAGGGTATCTAATCCTGTTCGCTCCCCATGCTTTCGCTCCTCAGCGTCAGTTAATGCCCAGAGACCTGCCTTCGCCATCGGTGTTCCTCCTGATATCTGCGCATTTCACCGCTACACCAGGAATTCCAGTCTCCCCTACATCACTCTAGTCTGCCCGTACCCACCGCAGATCCGGAGTTGAGCCCCGGACTTTCACGGCAGACGCGACAAACCGCCTACGAGCTCTTTACGCCCAATAATTCCGGATAACGCTTGCGCCCTACGTATTACCGCGGCTGCTGGCACGTAGTTAGCCGGCGCTTCTTCTGCA…	Arthrobacter_Cluster_3	Arthrobacter_Cluster_C	-	-	P. agglomerans CFSAN047153	CP034469.1	100
C_44A	gs	embryonic axis	Cordoba	192	Arthrobacter	>C_44AGCGTTAGCTACGGCGCGGAAAACGTGGAATGTCCCCCACACCTAGTGCCCAACGTTTACGGCATGGACTACCAGGGTATCTAATCCTGTTCGCTCCCCATGCTTTCGCTCCTCAGCGTCAGTTAATGCCCAGAGACCTGCCTTCGCCATCGGTGTTCCTCCTGATATCTGCGCATTTCACCGCTACACCAGGAATTCCAGTCTCCCCTACATCACTCTAGTCTGCCCGTACCCACCGCAGATCCGGAGTTGAGCCCCGGACTTTCACGGCAGACGCGACAAACCGCCTACGAGCTCTTTACGCCCAATAATTCCGGATAACGCTTGCGCCCTACGTATTACCGCGGCTGCTGGCACGTAGTTAGCCGGCGCTTCTTCTGCAGGTACCGTCACT…	Arthrobacter_Cluster_3	Arthrobacter_Cluster_H	-	-	-	-	-
C_44B	gs	embryonic axis	Cordoba	192	Arthrobacter	>C_44BGGCGGGGCACTTAATGCGTTAGCTACGGCGCGGAAAACGTGGAATGTCCCCCACACCTAGTGCCCAACGTTTACGGCATGGACTACCAGGGTATCTAATCCTGTTCGCTCCCCATGCTTTCGCTCCTCAGCGTCAGTTAATGCCCAGAGACCTGCCTTCGCCATCGGTGTTCCTCCTGATATCTGCGCATTTCACCGCTACACCAGGAATTCCAGTCTCCCCTACATCACTCTAGTCTGCCCGTACCCACCGCAGATCCGGAGTTGAGCCCCGGACTTTCACGGCAGACGCGACAAACCGCCTACGAGCTCTTTACGCCCAATAATTCCGGATAACGCTTGCGCCCTACGTATTACCGCGGCTGCTGGCACGTAGTTAGCCGGCGCTTCTTCT…	Arthrobacter_Cluster_3	Arthrobacter_Cluster_C	-	-	P. agglomerans CFSAN047153	CP034469.1	100
C_46A	sm	embryonic axis	Cordoba	192	Pantoea agglomerans	>C_46AGGGTCGACTTAACGCGTTAGCTCCGGAAGCCACTCCTCAAGGGAACAACCTCCAAGTCGACATCGTTTACGGCGTGGACTACCAGGGTATCTAATCCTGTTTGCTCCCCACGCTTTCGCACCTGAGCGTCAGTCTTTGTCCAGGGGGCCGCCTTCGCCACCGGTATTCCTCCAGATCTCTACGCATTTCACCGCTACACCTGGAATTCTACCCCCCTCTACAAGACTCAAGCCTGCCAGTTTCAAATGCAGTTCCCAGGTTAAGCCCGGGGATTTCACATCTGACTTAACAGACCGCCTGCGTGCGCTTTACGCCCAGTAATTCCGATTAACGCTTGCACCCTCCGTATTACCGCGGCTGCTGGCACGGAGTTAGCCGGTGCTTCTTCTGCGG…	-	-	AACGCCCTGTCGCAGAAGCTGGAGCTGACCATCCGTCGCGAAGGCAAAGT_x000D_ GCATCAGCAGATTTATGTCCATGGCGTACCGCAGGCACCGCTGGCGGTGA_x000D_ CGGGTGAGACCGACATTACCGGGACCCGTGTGCGTTTCTGGCCGAGCCAC_x000D_ GAAACCTTTACCAACGTGCGCGATTTTGAGTATGACATCCTGGCGAAACG_x000D_ CCTGCGTGAACTCTCATTCCTGAACTCCGGCGTGTCGATTCGTCTGGATG_x000D_ ATAAGCGTGATGGCAAAAGCGATCACTTCCACTATGAAGGCGGCATCCGG_x000D_ GCGTTTGTTGAGTACCTCAACAAAAACAAAACCCCGATTCACCCTACCGT_…	Pantoea_Cluster_M	P. agglomerans L15	CP034148.1	99
C_47	sm	embryonic axis	Cordoba	192	Arthrobacter	>C_47TGCGTTAGCTACGGCGCGGAAACGTGGAATGTCCCCCACACCTAGTGCCCAACGTTTACGGCATGGACTACCAGGGTATCTAATCCTGTTCGCTCCCCATGCTTTCGCTCCTCAGCGTCAGTTAATGCCCAGAGACCTGCCTTCGCCATCGGTGTTCCTCCTGATATCTGCGCATTTCACCGCTACACCAGGAATTCCAGTCTCCCCTACATCACTCTAGTCTGCCCGTACCCACCGCAGATCCGGAGTTGAGCCCCGGACTTTCACGGCAGACGCGACAAACCGCCTACGAGCTCTTTACGCCCAATAATTCCGGATAACGCTTGCGCCCTACGTATTACCGCGGCTGCTGGCACGTAGTTAGCCGGCGCTTCTTCTGCAGGTACCGTCACTT…	Arthrobacter_Cluster_3	Arthrobacter_Cluster_H	-	-	-	-	-
C_48	sm	embryonic axis	Cordoba	192	Rathayibacter	TGCGTTAGCTGCGACACGGAGACCGTGGAAAGGTCCCCACATCTAGTTCCCAACGTTTACGGCGTGGACTACCAGGGTATCTAATCCTGTTCGCTCCCCACGCTTTCGCTCCTCAGCGTCAGTAACGGCCCAGAGAACTGCCTTCGCCATCGGTGTTCCTCCTGATATCTGCGCATTCCACCGCTACACCAGGAATTCCATTCTCCCCTACCGCACTCTAGTCTGCCCGTACCCACTGCAGGCCCGAGGTTGAGCCTCGGGTTTTCACAGCAGACGCGACAAACCGCCTACGAGCTCTTTACGCCCAATAATTCCGGACAACGCTTGCACCCTACGTATTACCGCGGCTGCTGGCACGTAGTTAGCCGGTGCTTTTTCTGCAGGTACCGTCAAACCGAA…	Rathayibacter_Cluster_1	Rathayibacter_Cluster_A	-	-	-	-	-
C_49	M9 + gs	cotyledons	Cordoba	192	Bacillus	>C_49CCAGGCGGAGTGCTTAATGCGTTAGCTGCAGCACTAAAGGGCGGAAACCCTCTAACACTTAGCACTCATCGTTTACGGCGTGGACTACCAGGGTATCTAATCCTGTTTGCTCCCCACGCTTTCGCGCCTCAGCGTCAGTTACAGACCAAAAAGCCGCCTTCGCCACTGGTGTTCCTCCACATCTCTACGCATTTCACCGCTACACGTGGAATTCCGCTTTTCTCTTCTGCACTCAAGTTCCCCAGTTTCCAATGACCCTCCACGGTTGAGCCGTGGGCTTTCACATCAGACTTAAGAAACCGCCTGCGCGCGCTTTACGCCCAATAATTCCGGATAACGCTTGCCACCTACGTATTACCGCGGCTGCTGGCACGTAGTTAGCCGTGGCTTTCTG…	Bacillus_Cluster_2	Bacillus_Cluster_A	-	-	-	-	-
C_50	M9 + gs	cotyledons	Cordoba	192	Arthrobacter	>C_50TGCGTTAGCTACGGCGCGGAAACGTGGAATGTCCCCCACACCTAGTGCCCAACGTTTACGGCATGGACTACCAGGGTATCTAATCCTGTTCGCTCCCCATGCTTTCGCTCCTCAGCGTCAGTTAATGCCCAGAGACCTGCCTTCGCCATCGGTGTTCCTCCTGATATCTGCGCATTTCACCGCTACACCAGGAATTCCAGTCTCCCCTACATCACTCTAGTCTGCCCGTACCCACCGCAGATCCGGAGTTGAGCCCCGGACTTTCACGGCAGACGCGACAAACCGCCTACGAGCTCTTTACGCCCAATAATTCCGGATAACGCTTGCGCCCTACGTATTACCGCGGCTGCTGGCACGTAGTTAGCCGGCGCTTCTTCTGCAGGTACCGTCACTT…	Arthrobacter_Cluster_3	Arthrobacter_Cluster_F	-	-	P. agglomerans CFSAN047153	CP034469.1	100
C_51	M9 + gs	cotyledons	Cordoba	192	Arthrobacter	>C_51TGCGTTAGCTACGGCGCGGAAACGTGGAATGTCCCCCACACCTAGTGCCCAACGTTTACGGCATGGACTACCAGGGTATCTAATCCTGTTCGCTCCCCATGCTTTCGCTCCTCAGCGTCAGTTAATGCCCAGAGACCTGCCTTCGCCATCGGTGTTCCTCCTGATATCTGCGCATTTCACCGCTACACCAGGAATTCCAGTCTCCCCTACATCACTCTAGTCTGCCCGTACCCACCGCAGATCCGGAGTTGAGCCCCGGACTTTCACGGCAGACGCGACAAACCGCCTACGAGCTCTTTACGCCCAATAATTCCGGATAACGCTTGCGCCCTACGTATTACCGCGGCTGCTGGCACGTAGTTAGCCGGCGCTTCTTCTGCAGGTACCGTCACTT…	Arthrobacter_Cluster_3	Arthrobacter_Cluster_E	-	-	P. agglomerans CFSAN047153	CP034469.1	100
C_52	M9 + gs	embryonic axis	Cordoba	192	Arthrobacter	>C_52GGCGGGGCACTTAATGCGTTAGCTACGGCGCGGAAACGTGGAATGTCCCCCACACCTAGTGCCCAACGTTTACGGCATGGACTACCAGGGTATCTAATCCTGTTCGCTCCCCATGCTTTCGCTCCTCAGCGTCAGTTAATGCCCAGAGACCTGCCTTCGCCATCGGTGTTCCTCCTGATATCTGCGCATTTCACCGCTACACCAGGAATTCCAGTCTCCCCTACATCACTCTAGTCTGCCCGTACCCACCGCAGATCCGGAGTTGAGCCCCGGACTTTCACGGCAGACGCGACAAACCGCCTACGAGCTCTTTACGCCCAATAATTCCGGATAACGCTTGCGCCCTACGTATTACCGCGGCTGCTGGCACGTAGTTAGCCGGCGCTTCTTCTGC…	Arthrobacter_Cluster_4	Arthrobacter_Cluster_I	-	-	-	-	-
C_54	M9 + gs	embryonic axis	Cordoba	192	Bacillus	>C_54TGCTTAATGCGTTAACTTCAGCACTAAAGGGCGGAAACCCTCTAACACTTAGCACTCATCGTTTACGGCGTGGACTACCAGGGTATCTAATCCTGTTTGCTCCCCACGCTTTCGCGCCTCAGTGTCAGTTACAGACCAGAAAGTCGCCTTCGCCACTGGTGTTCCTCCATATCTCTACGCATTTCACCGCTACACATGGAATTCCACTTTCCTCTTCTGCACTCAAGTCTCCCAGTTTCCAATGACCCTCCACGGTTGAGCCGTGGGCTTTCACATCAGACTTAAGAAACCACCTGCGCGCGCTTTACGCCCAATAATTCCGGATAACGCTTGCCACCTACGTATTACCGCGGCTGCTGGCACGTAGTTAGCCGTGGCTTTCTGGTTAGGTACC…	Bacillus_Cluster_1	Bacillus_Cluster_C	-	-	-	-	-
C_55	M9 + gs	embryonic axis	Cordoba	192	Bacillus	>C_55CTTAATGCGTTAACTTCAGCACTAAAGGGCGGAAACCCTCTAACACTTAGCACTCATCGTTTACGGCGTGGACTACCAGGGTATCTAATCCTGTTTGCTCCCCACGCTTTCGCGCCTCAGTGTCAGTTACAGACCAGAAAGTCGCCTTCGCCACTGGTGTTCCTCCATATCTCTACGCATTTCACCGCTACACATGGAATTCCCACTTTCCTTCTTCTGCACTCAAGTCTCCCAGTTTCCAATGACCCTCCACGGTTGAGCCGTGGGCTTTCACATCAGACTTAAGAAACCACCTGCGCGCGCTTTACGCCCAATAATTCCGGATAACGCTTGCCACCTACGTATTACCGCGGCTGCTGGCACGTAGTTAGCCGTGGCTTTCTGGTTAGGTACC…	Bacillus_Cluster_1	Bacillus_Cluster_C	-	-	-	-	-
C_56	M9 + gs	embryonic axis	Cordoba	192	Pantoea agglomerans	>C_56CGGTCGACTTAACGCGTTAGCTCCGGAAGCCACTCCTCAAGGGAACAACCTCCAAGTCGACATCGTTTACGGCGTGGACTACCAGGGTATCTAATCCTGTTTGCTCCCCACGCTTTCGCACCTGAGCGTCAGTCTTTGTCCAGGGGGCCGCCTTCGCCACCGGTATTCCTCCAGATCTCTACGCATTTCACCGCTACACCTGGAATTCTACCCCCCTCTACAAGACTCAAGCCTGCCAGTTTCAAATGCAGTTCCCAGGTTAAGCCCGGGGATTTCACATCTGACTTAACAGACCGCCTGCGTGCGCTTTACGCCCAGTAATTCCGATTAACGCTTGCACCCTCCGTATTACCGCGGCTGCTGGCACGGAGTTAGCCGGTGCTTCTTCTGCGGG…	-	-	AACGCCCTGTCGCAGAAGCTGGAGCTGACCATCCGTCGCGAAGGCAAAGT_x000D_ GCATCAGCAGATTTATGTCCATGGCGTACCGCAGGCACCGCTGGCGGTGA_x000D_ CGGGTGAGACCGACATTACCGGGACCCGTGTGCGTTTCTGGCCGAGCCAC_x000D_ GAAACCTTTACCAACGTGCGCGATTTTGAGTATGACATCCTGGCGAAACG_x000D_ CCTGCGTGAACTCTCATTCCTGAACTCCGGCGTGTCGATTCGTCTGGATG_x000D_ ATAAGCGTGATGGCAAAAGCGATCACTTCCACTATGAAGGCGGCATCCGG_x000D_ GCGTTTGTTGAGTACCTCAACAAAAACAAAACCCCGATTCACCCTACCGT_…	Pantoea_Cluster_M	P. agglomerans L15	CP034148.1	99
C_57	M9 + gs	embryonic axis	Cordoba	192	Arthrobacter	>C_57CGTGGAATGTCCCCCACACCTAGTGCCCAACGTTTACGGCATGGACTACCAGGGTATCTAATCCTGTTCGCTCCCCATGCTTTCGCTCCTCAGCGTCAGTTAATGCCCAGAGACCTGCCTTCGCCATCGGTGTTCCTCCTGATATCTGCGCATTTCACCGCTACACCAGGAATTCCAGTCTCCCCTACATCACTCTAGTCTGCCCGTACCCACCGCAGATCCGGAGTTGAGCCCCGGACTTTCACGGCAGACGCGACAAACCGCCTACGAGCTCTTTACGCCCAATAATTCCGGATAACGCTTGCGCCCTACGTATTACCGCGGCTGCTGGCACGTAGTTAGCCGGCGCTTCTTCTGCAGGTACCGTCACTTACGCTTCTTCCCTACTGAAAGA…	Arthrobacter_Cluster_3	Arthrobacter_Cluster_C	-	-	P. agglomerans L15	CP034148.1	99
